# Supplementary material for: Tri-tert-butyl­phospho­nium hy­droxy­tris­(penta­fluoro­phen­yl)borate
Source: Acta Crystallogr Sect E Struct Rep Online. 2012 Apr 28;68(Pt 5):o1549. doi: 10.1107/S1600536812018144 (PMC3344648; doi:10.1107/S1600536812018144)
Supplement: Supplementary file 1 [file e-68-o1549-sup1.cif]

##############################################################################
#                                                                            #
# This CIF contains the data in a paper accepted for publication in          #
# Acta Crystallographica Section E. It conforms to the requirements of       #
# Notes for Authors for Acta Crystallographica Section E, and has been       #
# peer reviewed under the auspices of the IUCr Commission on Journals.       #
#                                                                            #
# Full details of the Crystallographic Information File format               #
# are given in the paper "The Crystallographic Information File (CIF):       #
# a New Standard Archive File for Crystallography" by S. R. Hall, F. H.      #
# Allen and I. D. Brown [Acta Cryst. (1991), A47, 655-685].                  #
#                                                                            #
# The current version of the core CIF dictionary is obtainable from          #
# ftp://ftp.iucr.org/pub/cif_core.dic.                                       #
#                                                                            #
# Software is freely available for graphical display of the structure(s)     #
# in this CIF. For information consult the CIF software page                 #
# http://www.iucr.org/resources/cif/software.                                #
#                                                                            #
# This file may be used for bona fide research purposes within the           #
# scientific community so long as proper attribution is given to the journal # 
# article from which it was obtained.                                        #
#                                                                            #
##############################################################################
data_I
_audit_creation_method     SHELXL-97
_chemical_name_systematic
;
Tri-<i>tert</i>-butylphosphonium hydroxytris(pentafluorophenyl)borate
;
_chemical_name_common     ?
_chemical_formula_moiety     'C12 H28 P +, C18 H B F15 O -'
_chemical_formula_sum     'C30 H29 B F15 O P'
_chemical_formula_iupac     'C12 H28 P +, C18 H B F15 O -'
_chemical_formula_weight     732.31
_chemical_melting_point     ?
_symmetry_cell_setting     triclinic
_symmetry_space_group_name_H-M     'P -1'
_space_group_name_Hall     '-P 1'
loop_
    _symmetry_equiv_pos_as_xyz
    'x, y, z'
    '-x, -y, -z'
_cell_length_a     9.798(2)
_cell_length_b     12.042(2)
_cell_length_c     15.389(3)
_cell_angle_alpha     112.31(3)
_cell_angle_beta     94.51(3)
_cell_angle_gamma     108.93(3)
_cell_volume     1546.2(8)
_cell_formula_units_Z     2
_cell_measurement_reflns_used     5729
_cell_measurement_theta_min     1.49
_cell_measurement_theta_max     27.2
_cell_measurement_temperature     200(2)
_exptl_crystal_description     prism
_exptl_crystal_colour     colourless
_exptl_crystal_size_max     0.30
_exptl_crystal_size_mid     0.23
_exptl_crystal_size_min     0.15
_exptl_crystal_density_diffrn     1.573
_exptl_crystal_density_meas     ?
_exptl_crystal_density_method     'not measured'
_exptl_crystal_F_000     744
_exptl_absorpt_coefficient_mu     0.205
_exptl_absorpt_correction_type     none
_exptl_absorpt_process_details     ?
_exptl_absorpt_correction_T_min     ?
_exptl_absorpt_correction_T_max     ?
_exptl_special_details     ?
_diffrn_ambient_temperature     200(2)
_diffrn_radiation_type     MoK\a
_diffrn_radiation_wavelength     0.71073
_diffrn_radiation_source     'fine-focus sealed tube'
_diffrn_radiation_monochromator     graphite
_diffrn_measurement_device_type     'Stoe IPDS II'
_diffrn_measurement_method     '\w'
_diffrn_detector_area_resol_mean     ?
_diffrn_reflns_number     24084
_diffrn_reflns_av_R_equivalents     0.0312
_diffrn_reflns_av_sigmaI/netI     0.0430
_diffrn_reflns_theta_min     1.47
_diffrn_reflns_theta_max     26.72
_diffrn_reflns_theta_full     26.72
_diffrn_measured_fraction_theta_max     0.998
_diffrn_measured_fraction_theta_full     0.998
_diffrn_reflns_limit_h_min     -12
_diffrn_reflns_limit_h_max     12
_diffrn_reflns_limit_k_min     -15
_diffrn_reflns_limit_k_max     15
_diffrn_reflns_limit_l_min     -19
_diffrn_reflns_limit_l_max     19
_diffrn_standards_number     ?
_diffrn_standards_interval_count     ?
_diffrn_standards_interval_time     ?
_diffrn_standards_decay_%     ?
_refine_special_details
;
Refinement of <i>F</i>^2^ against ALL reflections. The weighted <i>R</i>-factor
<i>wR</i> and goodness of fit <i>S</i> are based on <i>F</i>^2^, conventional
<i>R</i>-factors <i>R</i> are based on <i>F</i>, with <i>F</i> set to zero for
negative <i>F</i>^2^. The threshold expression of <i>F</i>^2^ >
\s(<i>F</i>^2^) is used only for calculating <i>R</i>-factors(gt) <i>etc</i>.
and is not relevant to the choice of reflections for refinement.
<i>R</i>-factors based on <i>F</i>^2^ are statistically about twice as large
as those based on <i>F</i>, and <i>R</i>- factors based on ALL data will be
even larger.
;
_reflns_number_total     6557
_reflns_number_gt     4256
_reflns_threshold_expression     I>2sigma(I)
_refine_ls_structure_factor_coef     Fsqd
_refine_ls_matrix_type     full
_refine_ls_R_factor_all     0.0522
_refine_ls_R_factor_gt     0.0300
_refine_ls_wR_factor_gt     0.0660
_refine_ls_wR_factor_ref     0.0694
_refine_ls_goodness_of_fit_ref     0.839
_refine_ls_restrained_S_all     0.839
_refine_ls_number_reflns     6557
_refine_ls_number_parameters     450
_refine_ls_number_restraints     0
_refine_ls_hydrogen_treatment     mixed
_refine_ls_weighting_scheme     calc
_refine_ls_weighting_details
                 'calc w=1/[\s^2^(Fo^2^)+(0.0383P)^2^] where P=(Fo^2^+2Fc^2^)/3'
_atom_sites_solution_hydrogens     geom
_atom_sites_solution_primary     direct
_atom_sites_solution_secondary     difmap
_refine_ls_shift/su_max     0.001
_refine_ls_shift/su_mean     0.000
_refine_diff_density_max     0.199
_refine_diff_density_min     -0.244
_refine_ls_extinction_method     none
_refine_ls_extinction_coef     ?
loop_
    _atom_type_symbol
    _atom_type_description
    _atom_type_scat_dispersion_real
    _atom_type_scat_dispersion_imag
    _atom_type_scat_source
    'C' 'C' 0.0033 0.0016
                         'International Tables Vol C Tables 4.2.6.8 and 6.1.1.4'
    'H' 'H' 0.0000 0.0000
                         'International Tables Vol C Tables 4.2.6.8 and 6.1.1.4'
    'B' 'B' 0.0013 0.0007
                         'International Tables Vol C Tables 4.2.6.8 and 6.1.1.4'
    'O' 'O' 0.0106 0.0060
                         'International Tables Vol C Tables 4.2.6.8 and 6.1.1.4'
    'F' 'F' 0.0171 0.0103
                         'International Tables Vol C Tables 4.2.6.8 and 6.1.1.4'
    'P' 'P' 0.1023 0.0942
                         'International Tables Vol C Tables 4.2.6.8 and 6.1.1.4'
_computing_data_collection     'X-AREA (Stoe & Cie, 2005)'
_computing_cell_refinement     'X-AREA (Stoe & Cie, 2005)'
_computing_data_reduction     'X-RED32 (Stoe & Cie, 2005)'
_computing_structure_solution     'SHELXS97 (Sheldrick, 2008)'
_computing_structure_refinement     'SHELXL97 (Sheldrick, 2008)'
_computing_molecular_graphics     'XP in SHELXTL (Sheldrick, 2008)'
_computing_publication_material     'SHELXTL (Sheldrick, 2008)'
loop_
    _atom_site_type_symbol
    _atom_site_label
    _atom_site_fract_x
    _atom_site_fract_y
    _atom_site_fract_z
    _atom_site_U_iso_or_equiv
    _atom_site_adp_type
    _atom_site_calc_flag
    _atom_site_refinement_flags
    _atom_site_occupancy
    _atom_site_symmetry_multiplicity
    _atom_site_disorder_assembly
    _atom_site_disorder_group
    C C1 0.23991(17) 0.30327(14) 0.67250(11) 0.0311(3) Uani d . 1 1 . .
    C C2 0.33984(17) 0.36491(15) 0.63024(11) 0.0341(3) Uani d . 1 1 . .
    C C3 0.37910(19) 0.30153(17) 0.54731(12) 0.0391(4) Uani d . 1 1 . .
    C C4 0.3198(2) 0.16833(17) 0.50170(11) 0.0421(4) Uani d . 1 1 . .
    C C5 0.22222(19) 0.10115(15) 0.54084(12) 0.0404(4) Uani d . 1 1 . .
    C C6 0.18568(18) 0.16856(15) 0.62327(11) 0.0348(4) Uani d . 1 1 . .
    C C7 -0.00162(17) 0.30725(14) 0.73956(10) 0.0311(3) Uani d . 1 1 . .
    C C8 -0.08453(17) 0.32198(14) 0.67075(11) 0.0327(3) Uani d . 1 1 . .
    C C9 -0.23652(18) 0.26740(15) 0.64192(11) 0.0366(4) Uani d . 1 1 . .
    C C10 -0.31631(18) 0.19121(16) 0.68202(12) 0.0390(4) Uani d . 1 1 . .
    C C11 -0.24162(19) 0.17148(16) 0.74982(12) 0.0397(4) Uani d . 1 1 . .
    C C12 -0.08921(18) 0.22759(15) 0.77625(11) 0.0362(4) Uani d . 1 1 . .
    C C13 0.25420(17) 0.37488(14) 0.86700(11) 0.0320(3) Uani d . 1 1 . .
    C C14 0.22187(18) 0.44094(15) 0.95346(11) 0.0365(4) Uani d . 1 1 . .
    C C15 0.2796(2) 0.45011(17) 1.04117(12) 0.0443(4) Uani d . 1 1 . .
    C C16 0.37549(19) 0.39040(18) 1.04639(12) 0.0453(4) Uani d . 1 1 . .
    C C17 0.41270(18) 0.32459(16) 0.96440(13) 0.0420(4) Uani d . 1 1 . .
    C C18 0.35269(18) 0.31783(15) 0.87707(11) 0.0361(4) Uani d . 1 1 . .
    C C19 0.8368(2) 0.14093(16) 0.09712(12) 0.0437(4) Uani d . 1 1 . .
    C C20 0.9725(2) 0.1684(2) 0.05404(14) 0.0576(5) Uani d . 1 1 . .
    H H20A 1.0453 0.1429 0.0805 0.086 Uiso calc R 1 1 . .
    H H20B 1.0168 0.2614 0.0703 0.086 Uiso calc R 1 1 . .
    H H20C 0.9424 0.1185 -0.0163 0.086 Uiso calc R 1 1 . .
    C C21 0.7709(3) -0.00456(17) 0.07480(16) 0.0636(6) Uani d . 1 1 . .
    H H21A 0.7464 -0.0570 0.0048 0.095 Uiso calc R 1 1 . .
    H H21B 0.6809 -0.0233 0.0994 0.095 Uiso calc R 1 1 . .
    H H21C 0.8436 -0.0258 0.1060 0.095 Uiso calc R 1 1 . .
    C C22 0.7245(2) 0.1750(2) 0.04734(13) 0.0587(5) Uani d . 1 1 . .
    H H22A 0.7639 0.2688 0.0660 0.088 Uiso calc R 1 1 . .
    H H22B 0.6308 0.1499 0.0672 0.088 Uiso calc R 1 1 . .
    H H22C 0.7072 0.1280 -0.0228 0.088 Uiso calc R 1 1 . .
    C C23 0.7343(2) 0.20913(17) 0.29229(14) 0.0449(4) Uani d . 1 1 . .
    C C24 0.7288(3) 0.0981(2) 0.32003(18) 0.0687(6) Uani d . 1 1 . .
    H H24A 0.6500 0.0829 0.3546 0.103 Uiso calc R 1 1 . .
    H H24B 0.8243 0.1218 0.3617 0.103 Uiso calc R 1 1 . .
    H H24C 0.7087 0.0187 0.2615 0.103 Uiso calc R 1 1 . .
    C C25 0.5834(2) 0.1725(2) 0.22956(17) 0.0599(5) Uani d . 1 1 . .
    H H25A 0.5591 0.0906 0.1724 0.090 Uiso calc R 1 1 . .
    H H25B 0.5872 0.2413 0.2094 0.090 Uiso calc R 1 1 . .
    H H25C 0.5072 0.1622 0.2667 0.090 Uiso calc R 1 1 . .
    C C26 0.7618(2) 0.33412(19) 0.38274(14) 0.0550(5) Uani d . 1 1 . .
    H H26A 0.6741 0.3231 0.4102 0.082 Uiso calc R 1 1 . .
    H H26B 0.7811 0.4070 0.3651 0.082 Uiso calc R 1 1 . .
    H H26C 0.8476 0.3519 0.4305 0.082 Uiso calc R 1 1 . .
    C C27 1.0711(2) 0.27172(17) 0.29329(13) 0.0446(4) Uani d . 1 1 . .
    C C28 1.0933(3) 0.3432(2) 0.40278(14) 0.0666(6) Uani d . 1 1 . .
    H H28A 1.1960 0.3669 0.4344 0.100 Uiso calc R 1 1 . .
    H H28B 1.0257 0.2863 0.4258 0.100 Uiso calc R 1 1 . .
    H H28C 1.0726 0.4220 0.4182 0.100 Uiso calc R 1 1 . .
    C C29 1.1911(2) 0.3614(2) 0.26475(16) 0.0611(5) Uani d . 1 1 . .
    H H29A 1.1724 0.4403 0.2759 0.092 Uiso calc R 1 1 . .
    H H29B 1.1889 0.3162 0.1963 0.092 Uiso calc R 1 1 . .
    H H29C 1.2887 0.3850 0.3038 0.092 Uiso calc R 1 1 . .
    C C30 1.0909(2) 0.1425(2) 0.26836(17) 0.0614(5) Uani d . 1 1 . .
    H H30A 1.0789 0.0978 0.1985 0.092 Uiso calc R 1 1 . .
    H H30B 1.0161 0.0876 0.2892 0.092 Uiso calc R 1 1 . .
    H H30C 1.1901 0.1597 0.3015 0.092 Uiso calc R 1 1 . .
    F F1 0.40912(11) 0.49630(8) 0.67088(7) 0.0447(2) Uani d . 1 1 . .
    F F2 0.47413(12) 0.36859(11) 0.50949(8) 0.0551(3) Uani d . 1 1 . .
    F F3 0.35817(14) 0.10532(11) 0.42120(7) 0.0622(3) Uani d . 1 1 . .
    F F4 0.16501(13) -0.02981(9) 0.49855(7) 0.0580(3) Uani d . 1 1 . .
    F F5 0.09291(11) 0.09601(8) 0.65966(7) 0.0454(2) Uani d . 1 1 . .
    F F6 -0.01457(10) 0.39236(9) 0.62464(7) 0.0459(2) Uani d . 1 1 . .
    F F7 -0.30771(11) 0.28541(11) 0.57324(8) 0.0575(3) Uani d . 1 1 . .
    F F8 -0.46452(11) 0.13439(11) 0.65281(8) 0.0570(3) Uani d . 1 1 . .
    F F9 -0.31768(12) 0.09451(11) 0.78874(8) 0.0612(3) Uani d . 1 1 . .
    F F10 -0.02586(11) 0.19765(10) 0.84141(7) 0.0538(3) Uani d . 1 1 . .
    F F11 0.12531(11) 0.49906(10) 0.95367(7) 0.0494(3) Uani d . 1 1 . .
    F F12 0.24301(13) 0.51617(12) 1.12182(7) 0.0662(3) Uani d . 1 1 . .
    F F13 0.43409(12) 0.39742(12) 1.13126(8) 0.0681(3) Uani d . 1 1 . .
    F F14 0.51001(12) 0.26803(10) 0.96855(8) 0.0599(3) Uani d . 1 1 . .
    F F15 0.39801(12) 0.25147(10) 0.80060(7) 0.0517(3) Uani d . 1 1 . .
    B B1 0.1813(2) 0.37833(16) 0.76764(12) 0.0312(4) Uani d . 1 1 . .
    O O1 0.21571(15) 0.51498(10) 0.78731(8) 0.0353(3) Uani d . 1 1 . .
    P P1 0.88590(5) 0.24737(4) 0.22942(3) 0.03315(10) Uani d . 1 1 . .
    H H1 0.304(3) 0.549(2) 0.7996(15) 0.067(8) Uiso d . 1 1 . .
    H H2 0.9035(16) 0.3605(13) 0.2343(10) 0.027(4) Uiso d . 1 1 . .
loop_
    _atom_site_aniso_label
    _atom_site_aniso_U_11
    _atom_site_aniso_U_22
    _atom_site_aniso_U_33
    _atom_site_aniso_U_12
    _atom_site_aniso_U_13
    _atom_site_aniso_U_23
    C1 0.0295(8) 0.0347(8) 0.0334(8) 0.0150(7) 0.0059(7) 0.0172(7)
    C2 0.0318(9) 0.0358(8) 0.0390(8) 0.0150(7) 0.0073(7) 0.0189(7)
    C3 0.0397(10) 0.0534(10) 0.0409(9) 0.0263(8) 0.0163(8) 0.0289(8)
    C4 0.0503(11) 0.0557(11) 0.0319(8) 0.0342(9) 0.0142(8) 0.0182(8)
    C5 0.0458(10) 0.0352(9) 0.0377(9) 0.0213(8) 0.0025(8) 0.0097(7)
    C6 0.0345(9) 0.0348(8) 0.0398(9) 0.0145(7) 0.0082(7) 0.0198(7)
    C7 0.0332(9) 0.0307(8) 0.0319(8) 0.0134(7) 0.0091(7) 0.0148(7)
    C8 0.0334(9) 0.0343(8) 0.0352(8) 0.0134(7) 0.0114(7) 0.0187(7)
    C9 0.0335(9) 0.0427(9) 0.0374(9) 0.0178(8) 0.0062(7) 0.0187(7)
    C10 0.0257(9) 0.0424(9) 0.0425(9) 0.0095(7) 0.0073(7) 0.0146(8)
    C11 0.0378(10) 0.0387(9) 0.0397(9) 0.0057(8) 0.0136(8) 0.0203(7)
    C12 0.0370(9) 0.0382(8) 0.0350(8) 0.0116(7) 0.0050(7) 0.0204(7)
    C13 0.0283(8) 0.0294(8) 0.0370(8) 0.0079(7) 0.0060(7) 0.0159(7)
    C14 0.0313(9) 0.0385(9) 0.0396(9) 0.0100(7) 0.0082(7) 0.0194(7)
    C15 0.0406(10) 0.0492(10) 0.0348(9) 0.0055(8) 0.0103(8) 0.0192(8)
    C16 0.0354(10) 0.0546(10) 0.0408(10) 0.0007(8) -0.0006(8) 0.0310(9)
    C17 0.0294(9) 0.0408(9) 0.0577(11) 0.0063(8) -0.0014(8) 0.0312(9)
    C18 0.0350(9) 0.0321(8) 0.0403(9) 0.0117(7) 0.0049(7) 0.0164(7)
    C19 0.0522(11) 0.0369(9) 0.0435(9) 0.0211(8) 0.0118(8) 0.0153(8)
    C20 0.0748(15) 0.0619(12) 0.0485(11) 0.0353(11) 0.0290(10) 0.0258(10)
    C21 0.0714(15) 0.0362(10) 0.0717(14) 0.0204(10) 0.0136(11) 0.0124(10)
    C22 0.0717(14) 0.0570(12) 0.0429(10) 0.0320(11) 0.0009(10) 0.0133(9)
    C23 0.0444(10) 0.0458(10) 0.0623(11) 0.0212(8) 0.0261(9) 0.0354(9)
    C24 0.0778(16) 0.0680(13) 0.1029(17) 0.0370(12) 0.0521(14) 0.0663(13)
    C25 0.0424(12) 0.0564(12) 0.0889(15) 0.0177(10) 0.0245(11) 0.0386(11)
    C26 0.0655(13) 0.0676(12) 0.0562(11) 0.0395(11) 0.0346(10) 0.0355(10)
    C27 0.0419(10) 0.0530(10) 0.0504(10) 0.0231(9) 0.0111(8) 0.0296(9)
    C28 0.0649(14) 0.0878(16) 0.0520(12) 0.0383(13) 0.0014(10) 0.0298(11)
    C29 0.0392(11) 0.0630(13) 0.0807(14) 0.0134(10) 0.0118(10) 0.0362(12)
    C30 0.0594(13) 0.0714(13) 0.0835(15) 0.0420(11) 0.0229(11) 0.0483(12)
    F1 0.0430(6) 0.0367(5) 0.0561(6) 0.0122(4) 0.0195(5) 0.0226(5)
    F2 0.0597(7) 0.0738(7) 0.0633(6) 0.0378(6) 0.0376(6) 0.0465(6)
    F3 0.0838(8) 0.0728(7) 0.0429(6) 0.0491(7) 0.0274(6) 0.0195(5)
    F4 0.0728(8) 0.0373(5) 0.0535(6) 0.0250(5) 0.0081(5) 0.0069(5)
    F5 0.0507(6) 0.0336(5) 0.0567(6) 0.0164(5) 0.0192(5) 0.0227(5)
    F6 0.0402(6) 0.0579(6) 0.0502(6) 0.0138(5) 0.0100(4) 0.0383(5)
    F7 0.0407(6) 0.0777(7) 0.0643(7) 0.0211(6) 0.0008(5) 0.0443(6)
    F8 0.0284(6) 0.0688(7) 0.0674(7) 0.0095(5) 0.0086(5) 0.0309(6)
    F9 0.0486(7) 0.0672(7) 0.0612(7) -0.0018(5) 0.0127(5) 0.0409(6)
    F10 0.0472(6) 0.0596(6) 0.0576(6) 0.0051(5) -0.0003(5) 0.0433(5)
    F11 0.0513(6) 0.0613(6) 0.0453(5) 0.0316(5) 0.0204(5) 0.0227(5)
    F12 0.0705(8) 0.0830(8) 0.0378(6) 0.0220(7) 0.0194(5) 0.0233(6)
    F13 0.0519(7) 0.1004(9) 0.0526(6) 0.0096(6) -0.0018(5) 0.0525(7)
    F14 0.0465(6) 0.0617(7) 0.0822(8) 0.0207(5) -0.0019(6) 0.0451(6)
    F15 0.0572(7) 0.0556(6) 0.0500(6) 0.0372(5) 0.0086(5) 0.0184(5)
    B1 0.0332(10) 0.0296(9) 0.0341(9) 0.0124(8) 0.0079(8) 0.0168(7)
    O1 0.0356(7) 0.0298(6) 0.0430(6) 0.0130(5) 0.0090(5) 0.0179(5)
    P1 0.0358(2) 0.0319(2) 0.0392(2) 0.01505(18) 0.01272(18) 0.02023(18)
_geom_special_details
;
All e.s.d.'s (except the e.s.d. in the dihedral angle between two l.s. planes)
are estimated using the full covariance matrix. The cell e.s.d.'s are taken
into account individually in the estimation of e.s.d.'s in distances, angles
and torsion angles; correlations between e.s.d.'s in cell parameters are only
used when they are defined by crystal symmetry. An approximate (isotropic)
treatment of cell e.s.d.'s is used for estimating e.s.d.'s involving l.s.
planes.
;
loop_
    _geom_bond_atom_site_label_1
    _geom_bond_atom_site_label_2
    _geom_bond_site_symmetry_2
    _geom_bond_distance
    _geom_bond_publ_flag
    C1 C2 . 1.388(2) ?
    C1 C6 . 1.390(2) ?
    C1 B1 . 1.660(2) ?
    C2 F1 . 1.3567(18) ?
    C2 C3 . 1.374(2) ?
    C3 F2 . 1.3461(19) ?
    C3 C4 . 1.371(2) ?
    C4 F3 . 1.3405(19) ?
    C4 C5 . 1.375(2) ?
    C5 F4 . 1.3471(19) ?
    C5 C6 . 1.369(2) ?
    C6 F5 . 1.3562(18) ?
    C7 C8 . 1.383(2) ?
    C7 C12 . 1.389(2) ?
    C7 B1 . 1.653(2) ?
    C8 F6 . 1.3593(17) ?
    C8 C9 . 1.373(2) ?
    C9 F7 . 1.3442(18) ?
    C9 C10 . 1.369(2) ?
    C10 F8 . 1.3410(19) ?
    C10 C11 . 1.364(2) ?
    C11 F9 . 1.3478(18) ?
    C11 C12 . 1.376(2) ?
    C12 F10 . 1.3574(17) ?
    C13 C18 . 1.384(2) ?
    C13 C14 . 1.389(2) ?
    C13 B1 . 1.657(2) ?
    C14 F11 . 1.3466(19) ?
    C14 C15 . 1.371(2) ?
    C15 F12 . 1.345(2) ?
    C15 C16 . 1.369(3) ?
    C16 F13 . 1.3451(18) ?
    C16 C17 . 1.362(3) ?
    C17 F14 . 1.3497(19) ?
    C17 C18 . 1.386(2) ?
    C18 F15 . 1.3489(19) ?
    C19 C20 . 1.528(3) ?
    C19 C22 . 1.538(2) ?
    C19 C21 . 1.542(2) ?
    C19 P1 . 1.8667(19) ?
    C20 H20A . 0.9800 ?
    C20 H20B . 0.9800 ?
    C20 H20C . 0.9800 ?
    C21 H21A . 0.9800 ?
    C21 H21B . 0.9800 ?
    C21 H21C . 0.9800 ?
    C22 H22A . 0.9800 ?
    C22 H22B . 0.9800 ?
    C22 H22C . 0.9800 ?
    C23 C25 . 1.531(3) ?
    C23 C26 . 1.537(3) ?
    C23 C24 . 1.538(2) ?
    C23 P1 . 1.8639(18) ?
    C24 H24A . 0.9800 ?
    C24 H24B . 0.9800 ?
    C24 H24C . 0.9800 ?
    C25 H25A . 0.9800 ?
    C25 H25B . 0.9800 ?
    C25 H25C . 0.9800 ?
    C26 H26A . 0.9800 ?
    C26 H26B . 0.9800 ?
    C26 H26C . 0.9800 ?
    C27 C28 . 1.532(3) ?
    C27 C30 . 1.536(2) ?
    C27 C29 . 1.536(3) ?
    C27 P1 . 1.8710(19) ?
    C28 H28A . 0.9800 ?
    C28 H28B . 0.9800 ?
    C28 H28C . 0.9800 ?
    C29 H29A . 0.9800 ?
    C29 H29B . 0.9800 ?
    C29 H29C . 0.9800 ?
    C30 H30A . 0.9800 ?
    C30 H30B . 0.9800 ?
    C30 H30C . 0.9800 ?
    B1 O1 . 1.469(2) ?
    O1 H1 . 0.79(2) ?
    P1 H2 . 1.288(14) ?
loop_
    _geom_angle_atom_site_label_1
    _geom_angle_atom_site_label_2
    _geom_angle_atom_site_label_3
    _geom_angle_site_symmetry_1
    _geom_angle_site_symmetry_3
    _geom_angle
    _geom_angle_publ_flag
    C2 C1 C6 . . 112.68(14) ?
    C2 C1 B1 . . 125.07(13) ?
    C6 C1 B1 . . 122.16(14) ?
    F1 C2 C3 . . 114.64(14) ?
    F1 C2 C1 . . 120.90(14) ?
    C3 C2 C1 . . 124.45(15) ?
    F2 C3 C4 . . 119.39(15) ?
    F2 C3 C2 . . 120.84(15) ?
    C4 C3 C2 . . 119.77(15) ?
    F3 C4 C3 . . 120.34(16) ?
    F3 C4 C5 . . 120.90(16) ?
    C3 C4 C5 . . 118.75(15) ?
    F4 C5 C6 . . 120.76(16) ?
    F4 C5 C4 . . 119.86(15) ?
    C6 C5 C4 . . 119.38(15) ?
    F5 C6 C5 . . 116.17(14) ?
    F5 C6 C1 . . 118.86(14) ?
    C5 C6 C1 . . 124.94(15) ?
    C8 C7 C12 . . 112.44(14) ?
    C8 C7 B1 . . 120.11(13) ?
    C12 C7 B1 . . 127.43(13) ?
    F6 C8 C9 . . 115.40(13) ?
    F6 C8 C7 . . 119.61(14) ?
    C9 C8 C7 . . 124.97(14) ?
    F7 C9 C10 . . 119.58(15) ?
    F7 C9 C8 . . 120.82(14) ?
    C10 C9 C8 . . 119.58(14) ?
    F8 C10 C11 . . 121.04(15) ?
    F8 C10 C9 . . 120.31(15) ?
    C11 C10 C9 . . 118.63(15) ?
    F9 C11 C10 . . 119.66(15) ?
    F9 C11 C12 . . 120.45(15) ?
    C10 C11 C12 . . 119.86(14) ?
    F10 C12 C11 . . 115.05(14) ?
    F10 C12 C7 . . 120.43(14) ?
    C11 C12 C7 . . 124.51(14) ?
    C18 C13 C14 . . 113.37(14) ?
    C18 C13 B1 . . 127.75(14) ?
    C14 C13 B1 . . 118.80(13) ?
    F11 C14 C15 . . 115.91(15) ?
    F11 C14 C13 . . 119.51(14) ?
    C15 C14 C13 . . 124.57(16) ?
    F12 C15 C16 . . 119.63(15) ?
    F12 C15 C14 . . 121.01(17) ?
    C16 C15 C14 . . 119.36(17) ?
    F13 C16 C17 . . 119.98(17) ?
    F13 C16 C15 . . 120.87(18) ?
    C17 C16 C15 . . 119.15(15) ?
    F14 C17 C16 . . 119.98(15) ?
    F14 C17 C18 . . 120.08(17) ?
    C16 C17 C18 . . 119.93(15) ?
    F15 C18 C13 . . 121.25(14) ?
    F15 C18 C17 . . 115.12(14) ?
    C13 C18 C17 . . 123.63(16) ?
    C20 C19 C22 . . 106.21(15) ?
    C20 C19 C21 . . 109.34(16) ?
    C22 C19 C21 . . 109.95(16) ?
    C20 C19 P1 . . 110.77(13) ?
    C22 C19 P1 . . 108.44(12) ?
    C21 C19 P1 . . 111.96(13) ?
    C19 C20 H20A . . 109.5 ?
    C19 C20 H20B . . 109.5 ?
    H20A C20 H20B . . 109.5 ?
    C19 C20 H20C . . 109.5 ?
    H20A C20 H20C . . 109.5 ?
    H20B C20 H20C . . 109.5 ?
    C19 C21 H21A . . 109.5 ?
    C19 C21 H21B . . 109.5 ?
    H21A C21 H21B . . 109.5 ?
    C19 C21 H21C . . 109.5 ?
    H21A C21 H21C . . 109.5 ?
    H21B C21 H21C . . 109.5 ?
    C19 C22 H22A . . 109.5 ?
    C19 C22 H22B . . 109.5 ?
    H22A C22 H22B . . 109.5 ?
    C19 C22 H22C . . 109.5 ?
    H22A C22 H22C . . 109.5 ?
    H22B C22 H22C . . 109.5 ?
    C25 C23 C26 . . 106.75(16) ?
    C25 C23 C24 . . 108.96(16) ?
    C26 C23 C24 . . 110.57(16) ?
    C25 C23 P1 . . 111.06(13) ?
    C26 C23 P1 . . 107.30(13) ?
    C24 C23 P1 . . 112.07(13) ?
    C23 C24 H24A . . 109.5 ?
    C23 C24 H24B . . 109.5 ?
    H24A C24 H24B . . 109.5 ?
    C23 C24 H24C . . 109.5 ?
    H24A C24 H24C . . 109.5 ?
    H24B C24 H24C . . 109.5 ?
    C23 C25 H25A . . 109.5 ?
    C23 C25 H25B . . 109.5 ?
    H25A C25 H25B . . 109.5 ?
    C23 C25 H25C . . 109.5 ?
    H25A C25 H25C . . 109.5 ?
    H25B C25 H25C . . 109.5 ?
    C23 C26 H26A . . 109.5 ?
    C23 C26 H26B . . 109.5 ?
    H26A C26 H26B . . 109.5 ?
    C23 C26 H26C . . 109.5 ?
    H26A C26 H26C . . 109.5 ?
    H26B C26 H26C . . 109.5 ?
    C28 C27 C30 . . 109.52(16) ?
    C28 C27 C29 . . 106.15(17) ?
    C30 C27 C29 . . 110.30(16) ?
    C28 C27 P1 . . 110.65(14) ?
    C30 C27 P1 . . 112.04(14) ?
    C29 C27 P1 . . 108.01(12) ?
    C27 C28 H28A . . 109.5 ?
    C27 C28 H28B . . 109.5 ?
    H28A C28 H28B . . 109.5 ?
    C27 C28 H28C . . 109.5 ?
    H28A C28 H28C . . 109.5 ?
    H28B C28 H28C . . 109.5 ?
    C27 C29 H29A . . 109.5 ?
    C27 C29 H29B . . 109.5 ?
    H29A C29 H29B . . 109.5 ?
    C27 C29 H29C . . 109.5 ?
    H29A C29 H29C . . 109.5 ?
    H29B C29 H29C . . 109.5 ?
    C27 C30 H30A . . 109.5 ?
    C27 C30 H30B . . 109.5 ?
    H30A C30 H30B . . 109.5 ?
    C27 C30 H30C . . 109.5 ?
    H30A C30 H30C . . 109.5 ?
    H30B C30 H30C . . 109.5 ?
    O1 B1 C7 . . 106.05(13) ?
    O1 B1 C13 . . 107.91(13) ?
    C7 B1 C13 . . 111.45(13) ?
    O1 B1 C1 . . 111.68(13) ?
    C7 B1 C1 . . 106.95(13) ?
    C13 B1 C1 . . 112.63(12) ?
    B1 O1 H1 . . 106.0(16) ?
    C23 P1 C19 . . 114.47(9) ?
    C23 P1 C27 . . 114.13(8) ?
    C19 P1 C27 . . 113.94(9) ?
    C23 P1 H2 . . 105.0(6) ?
    C19 P1 H2 . . 103.9(6) ?
    C27 P1 H2 . . 103.7(6) ?
loop_
    _geom_hbond_atom_site_label_D
    _geom_hbond_atom_site_label_H
    _geom_hbond_atom_site_label_A
    _geom_hbond_site_symmetry_A
    _geom_hbond_distance_DH
    _geom_hbond_distance_HA
    _geom_hbond_distance_DA
    _geom_hbond_angle_DHA
    P1 H2 O1 2_666 1.288(14) 2.276(14) 3.4080(13) 144.6(9)
data_global
_journal_date_recd_electronic     2012-04-20
_journal_date_accepted     2012-04-23
_journal_name_full     'Acta Crystallographica, Section E'
_journal_year     2012
_journal_volume     68
_journal_issue      5
_journal_page_first     o1549
_journal_page_last     o1549
_journal_paper_category     QO
_journal_paper_doi     10.1107/S1600536812018144
_journal_coeditor_code     HG5215
_publ_contact_author_name     'Marcus Klahn'
_publ_contact_author_address
;
Leibniz-Institut f\"ur Katalyse e.V. an der Universit\"at Rostock
Albert-Einstein-Strasse 29a
18059 Rostock
Germany
;
_publ_contact_author_email     'marcus.klahn@catalysis.de'
_publ_contact_author_fax     '+49(381)1281-51195'
_publ_contact_author_phone     '+49(381)1281-195'
_publ_section_title
;
Tri-<i>tert</i>-butylphosphonium hydroxytris(pentafluorophenyl)borate
;
loop_
    _publ_author_name
    _publ_author_address
    'Klahn, Marcus'
;
Leibniz-Institut f\"ur Katalyse e.V. an der Universit\"at Rostock
Albert-Einstein-Strasse 29a
18059 Rostock
Germany
;
    'Spannenberg, Anke'
;
Leibniz-Institut f\"ur Katalyse e.V. an der Universit\"at Rostock
Albert-Einstein-Strasse 29a
18059 Rostock
Germany
;
    'Rosenthal, Uwe'
;
Leibniz-Institut f\"ur Katalyse e.V. an der Universit\"at Rostock
Albert-Einstein-Strasse 29a
18059 Rostock
Germany
;
