# Supplementary material for: Tri-tert-butyl­phospho­nium hy­droxy­tris­(penta­fluoro­phen­yl)borate
Source: Acta Crystallogr Sect E Struct Rep Online. 2012 Apr 28;68(Pt 5):o1549. doi: 10.1107/S1600536812018144 (PMC3344648; doi:10.1107/S1600536812018144)
Supplement: Supplementary file 2 [file e-68-o1549-Isup2.hkl]

# 
# h,k,l, Fc-squared, Fo-squared, sigma(Fo-squared) and status flag 
# 
data_I
_shelx_title ' ks1122t in P-1' 
_shelx_refln_list_code          4 
_shelx_F_calc_maximum      149.44 
_exptl_crystal_F_000       744.00 
_reflns_d_resolution_high  0.7903 
 
loop_ 
 _symmetry_equiv_pos_as_xyz 
 'x, y, z' 
 '-x, -y, -z' 
 
_cell_length_a     9.7980 
_cell_length_b    12.0420 
_cell_length_c    15.3892 
_cell_angle_alpha 112.305 
_cell_angle_beta   94.509 
_cell_angle_gamma 108.931 
 
_shelx_F_squared_multiplier     1.000 
 
loop_ 
 _refln_index_h 
 _refln_index_k 
 _refln_index_l 
 _refln_F_squared_calc 
 _refln_F_squared_meas 
 _refln_F_squared_sigma 
 _refln_observed_status 
   1   0   0      300.93      312.74     21.37 o 
   2   0   0     3852.02     4062.70     46.42 o 
   3   0   0       36.90       26.88     10.32 o 
   4   0   0      331.69      373.12     13.43 o 
   5   0   0        3.49        4.32      9.97 o 
   6   0   0      328.77      355.87     12.95 o 
   7   0   0       15.40       13.66     12.22 o 
   8   0   0      160.95      131.33     13.50 o 
   9   0   0      265.78      237.45     12.22 o 
  10   0   0      104.45      122.86     15.54 o 
  11   0   0        0.03        5.16     16.26 o 
 -11   1   0       37.21       21.06     16.25 o 
 -10   1   0      179.59      177.02     15.62 o 
  -9   1   0      124.02      133.41     12.65 o 
  -8   1   0      231.62      251.94     11.16 o 
  -7   1   0       93.92       97.28      9.76 o 
  -6   1   0     3229.06     3278.43     40.18 o 
  -5   1   0     2699.09     2755.89     23.49 o 
  -4   1   0     2913.94     2796.20     47.52 o 
  -3   1   0     2286.05     2187.89     62.22 o 
  -2   1   0     2741.69     2736.70     38.65 o 
  -1   1   0      102.73      139.94     13.81 o 
   0   1   0     1859.77     2091.51     43.59 o 
   1   1   0      920.34      908.16     22.04 o 
   2   1   0     1238.21     1233.99     22.74 o 
   3   1   0      303.95      309.52     13.14 o 
   4   1   0      454.84      417.54     13.97 o 
   5   1   0       56.15       41.68      9.07 o 
   6   1   0      243.58      248.96     10.68 o 
   7   1   0       17.14       23.90     12.92 o 
   8   1   0       54.03       45.24     11.55 o 
   9   1   0       11.26       15.49     11.77 o 
  10   1   0       43.43       51.18     15.30 o 
  11   1   0       51.67       39.95     16.83 o 
 -11   2   0        2.29        5.56     15.52 o 
 -10   2   0        9.60        6.23     11.91 o 
  -9   2   0       97.08       78.24     13.42 o 
  -8   2   0      227.52      221.40     13.28 o 
  -7   2   0       89.08       77.73     10.84 o 
  -6   2   0      246.43      272.39     12.06 o 
  -5   2   0      100.55       75.37     10.30 o 
  -4   2   0     1393.82     1386.45     23.27 o 
  -3   2   0     2466.50     2502.15     26.11 o 
  -2   2   0       10.32       15.49      9.97 o 
  -1   2   0     9081.90     9560.12     70.42 o 
   0   2   0     7596.06     7973.76     99.66 o 
   1   2   0     5414.29     5631.53     75.52 o 
   2   2   0    10316.20    10060.39    113.71 o 
   3   2   0      503.49      537.79     14.39 o 
   4   2   0      562.29      600.82     15.01 o 
   5   2   0     1311.11     1279.81     18.38 o 
   6   2   0       98.67      108.56     11.35 o 
   7   2   0      121.47      112.68     11.22 o 
   8   2   0        4.56        7.61     10.93 o 
   9   2   0       11.88        5.97     11.65 o 
  10   2   0       35.76       40.28     16.27 o 
 -12   3   0      110.54      107.43     15.37 o 
 -11   3   0      121.05      119.66     13.04 o 
 -10   3   0        8.53       10.36     10.62 o 
  -9   3   0       17.26       13.11     10.51 o 
  -8   3   0      318.51      318.65     11.19 o 
  -7   3   0      789.93      789.67     13.53 o 
  -6   3   0       17.86       16.23      7.43 o 
  -5   3   0      195.89      245.69      9.65 o 
  -4   3   0      136.34      150.06      9.41 o 
  -3   3   0      222.13      242.50     10.30 o 
  -2   3   0     2328.18     2357.67     23.24 o 
  -1   3   0     2850.86     2905.08     39.59 o 
   0   3   0      840.04      858.38     14.95 o 
   1   3   0     3952.02     3828.48     73.15 o 
   2   3   0      112.94      107.09      8.86 o 
   3   3   0      174.72      147.63      9.19 o 
   4   3   0      190.02      184.83     11.11 o 
   5   3   0       12.58       18.30      9.61 o 
   6   3   0      367.44      371.46     15.38 o 
   7   3   0       24.32       23.72     10.66 o 
   8   3   0      179.97      162.94     12.57 o 
   9   3   0        0.38       -3.96     12.62 o 
  10   3   0       12.48        7.23     16.59 o 
 -12   4   0        6.05        6.39     13.92 o 
 -11   4   0      228.12      234.83     12.36 o 
 -10   4   0      170.91      178.68     11.77 o 
  -9   4   0      130.90      138.35     10.91 o 
  -8   4   0      344.06      350.14     11.65 o 
  -7   4   0       22.26       28.38      8.99 o 
  -6   4   0       56.92       62.65      9.26 o 
  -5   4   0      266.85      265.39      9.93 o 
  -4   4   0       95.31       83.12      8.31 o 
  -3   4   0        2.78       14.21      8.59 o 
  -2   4   0      550.81      494.88     10.77 o 
  -1   4   0     1452.59     1609.86     28.09 o 
   0   4   0      233.96      224.56     10.01 o 
   1   4   0       27.22       11.16      7.69 o 
   2   4   0      163.09      139.36      9.48 o 
   3   4   0     1094.58     1025.42     17.15 o 
   4   4   0      236.37      222.67     10.32 o 
   5   4   0      267.56      268.15     13.76 o 
   6   4   0      611.43      622.34     26.10 o 
   7   4   0       72.89       80.00     11.56 o 
   8   4   0       86.95       89.31     12.92 o 
   9   4   0       11.46       13.16     11.01 o 
 -12   5   0       37.94       36.10     12.48 o 
 -11   5   0        0.99        2.49     11.02 o 
 -10   5   0       49.87       52.47     10.52 o 
  -9   5   0       26.99       28.74      9.93 o 
  -8   5   0      103.29       95.05      9.61 o 
  -7   5   0      314.28      292.72     12.20 o 
  -6   5   0     1291.66     1271.96     15.32 o 
  -5   5   0     1715.94     1689.52     17.07 o 
  -4   5   0      583.28      582.00     11.73 o 
  -3   5   0       22.70       29.17      7.77 o 
  -2   5   0       94.25       98.62      8.29 o 
  -1   5   0      329.66      331.12      9.95 o 
   0   5   0     1419.24     1432.88     17.81 o 
   1   5   0     1635.43     1591.17     31.98 o 
   2   5   0      847.79      799.86     12.70 o 
   3   5   0        8.24       12.93      8.88 o 
   4   5   0      175.74      181.49      9.91 o 
   5   5   0       19.97       22.12     10.41 o 
   6   5   0       14.77       11.75     11.13 o 
   7   5   0       17.45       20.57     10.43 o 
   8   5   0       57.52       59.86     13.02 o 
 -12   6   0       12.58       10.79     13.13 o 
 -11   6   0        2.57        1.86     11.38 o 
 -10   6   0      102.39       96.71     10.73 o 
  -9   6   0        0.19        2.01      9.71 o 
  -8   6   0      347.31      348.26     10.78 o 
  -7   6   0      563.40      576.32     12.15 o 
  -6   6   0      230.94      231.04      9.42 o 
  -5   6   0      991.40      945.54     12.14 o 
  -4   6   0       76.50      102.28      8.58 o 
  -3   6   0      721.07      712.13     11.28 o 
  -2   6   0     1696.24     1823.99     21.02 o 
  -1   6   0        0.55       -0.63      6.90 o 
   0   6   0      332.36      387.79      9.96 o 
   1   6   0        2.62        0.14      7.13 o 
   2   6   0        5.30       11.52      7.61 o 
   3   6   0       33.42       33.52      8.65 o 
   4   6   0      433.50      428.47     11.07 o 
   5   6   0      348.43      363.55     13.17 o 
   6   6   0       31.83       36.68     11.30 o 
   7   6   0       31.57       31.15     12.37 o 
   8   6   0        0.03        8.70     16.50 o 
 -12   7   0       13.91       17.84     12.43 o 
 -11   7   0       50.73       53.21     11.53 o 
 -10   7   0       29.62       23.01     10.70 o 
  -9   7   0        7.40        6.76      8.74 o 
  -8   7   0       76.15       69.74     12.19 o 
  -7   7   0       15.16       14.20      7.25 o 
  -6   7   0      104.49      121.08      9.10 o 
  -5   7   0       88.58       90.10      8.15 o 
  -4   7   0      522.21      525.64     11.03 o 
  -3   7   0        1.69        1.66      7.28 o 
  -2   7   0       61.94       44.44      7.39 o 
  -1   7   0      395.24      359.10     10.22 o 
   0   7   0      109.02      105.17      7.60 o 
   1   7   0       11.76       15.96      7.56 o 
   2   7   0        0.46       -2.45      7.73 o 
   3   7   0       23.48       20.80      9.74 o 
   4   7   0        7.25       11.80      9.76 o 
   5   7   0       53.43       52.06     11.90 o 
   6   7   0      113.10      132.05     12.45 o 
   7   7   0        0.66       -8.09     13.55 o 
 -12   8   0       11.11       12.36     11.69 o 
 -11   8   0        3.82        8.95     12.34 o 
 -10   8   0        7.05       12.32      9.03 o 
  -9   8   0        0.02       -1.56      8.47 o 
  -8   8   0       96.93       98.99     10.18 o 
  -7   8   0      160.57      149.11     10.10 o 
  -6   8   0       28.46       28.51      7.31 o 
  -5   8   0        0.67       -3.96      7.61 o 
  -4   8   0      152.48      149.31      8.33 o 
  -3   8   0     1713.74     1698.11     34.99 o 
  -2   8   0       46.46       43.98      8.75 o 
  -1   8   0       23.62       30.35      8.16 o 
   0   8   0      868.27      841.56     12.76 o 
   1   8   0        0.26       -1.60      7.24 o 
   2   8   0       23.79       24.23     10.31 o 
   3   8   0      268.03      292.72     11.17 o 
   4   8   0      188.51      184.64     11.47 o 
   5   8   0       12.33       21.37     10.13 o 
   6   8   0       10.35       10.99     11.82 o 
 -11   9   0       12.13        8.09     10.88 o 
 -10   9   0       53.77       54.05     10.15 o 
  -9   9   0        9.94       12.23     10.96 o 
  -8   9   0      190.44      194.06     11.33 o 
  -7   9   0        0.10       -1.07      9.57 o 
  -6   9   0       63.59       74.78      8.41 o 
  -5   9   0        1.08        1.38      7.18 o 
  -4   9   0       34.90       36.29      7.29 o 
  -3   9   0        3.90        9.04      8.76 o 
  -2   9   0      633.92      649.14     10.94 o 
  -1   9   0        4.00        5.94      6.89 o 
   0   9   0      143.67      135.76      8.86 o 
   1   9   0      124.99      127.08      8.88 o 
   2   9   0      144.06      152.68      9.60 o 
   3   9   0       56.72       54.45     10.14 o 
   4   9   0      106.97      114.47     11.21 o 
   5   9   0       75.79       60.78     11.58 o 
 -11  10   0        7.47        7.19     11.70 o 
 -10  10   0       64.74       62.58     11.11 o 
  -9  10   0       28.53       23.59     11.41 o 
  -8  10   0       19.94       22.74     10.55 o 
  -7  10   0       51.72       51.77      9.03 o 
  -6  10   0       45.42       47.24      9.66 o 
  -5  10   0      379.64      365.29     10.13 o 
  -4  10   0      182.63      193.78      9.26 o 
  -3  10   0       74.50       81.75      9.66 o 
  -2  10   0      260.02      240.68      8.86 o 
  -1  10   0       21.24       17.07      7.62 o 
   0  10   0       73.58       63.73      8.07 o 
   1  10   0        0.00       -0.11      8.92 o 
   2  10   0       64.23       78.35      9.64 o 
   3  10   0      269.02      261.02     10.55 o 
   4  10   0       22.85       22.19     11.86 o 
 -10  11   0        0.24       -2.87     10.83 o 
  -9  11   0       58.56       52.13     11.63 o 
  -8  11   0      175.03      163.44     14.08 o 
  -7  11   0      440.10      458.15     21.38 o 
  -6  11   0        1.72        6.64      8.55 o 
  -5  11   0       52.44       50.42      8.08 o 
  -4  11   0      231.16      253.48     10.53 o 
  -3  11   0      128.05      139.84     10.13 o 
  -2  11   0       35.55       30.20      8.09 o 
  -1  11   0        0.01        1.01      8.07 o 
   0  11   0       19.56       18.05     11.84 o 
   1  11   0       21.65       30.76     10.84 o 
   2  11   0      146.54      146.84      9.95 o 
   3  11   0        8.06        9.96     11.04 o 
 -10  12   0       71.01       63.34     21.44 o 
  -9  12   0       30.42       28.46      9.52 o 
  -8  12   0       27.85       29.11      8.89 o 
  -7  12   0        0.00        5.41     12.14 o 
  -6  12   0      102.90      110.18     12.32 o 
  -5  12   0        0.14       -0.92      8.32 o 
  -4  12   0      110.24      119.99      9.10 o 
  -3  12   0        1.07       -3.29      7.76 o 
  -2  12   0      138.31      160.43     12.51 o 
  -1  12   0       28.11       30.07     12.54 o 
   0  12   0       70.72       78.61     10.35 o 
   1  12   0        0.32        1.15      9.40 o 
  -8  13   0       46.28       36.72      9.54 o 
  -7  13   0       22.39       23.58     10.06 o 
  -6  13   0       20.61       13.77     11.25 o 
  -5  13   0        4.42        4.05     10.71 o 
  -4  13   0        0.21        2.27     12.55 o 
  -3  13   0       29.97       27.34     11.17 o 
  -2  13   0       55.43       59.10      9.74 o 
  -1  13   0        7.86        9.51      9.42 o 
   0  13   0        7.78        9.38     14.22 o 
  -6  14   0       32.01       28.85     23.81 o 
  -5  14   0       16.19        7.61     10.99 o 
  -4  14   0        4.58       14.38     12.07 o 
   2 -14   1       10.45        4.58     24.73 o 
   3 -14   1      125.37       97.34     10.23 o 
   4 -14   1       12.32        8.23     10.27 o 
   5 -14   1        2.43        8.59     10.46 o 
   6 -14   1       51.70       48.01     11.90 o 
   7 -14   1       53.83       41.39      9.36 o 
   0 -13   1       27.70       25.46     11.99 o 
   1 -13   1        3.54        1.74     10.37 o 
   2 -13   1       31.90       31.27      9.97 o 
   3 -13   1        1.93        3.70      9.55 o 
   4 -13   1       24.84       25.27      9.74 o 
   5 -13   1       29.31       25.46      9.61 o 
   6 -13   1        1.36        6.07      9.43 o 
   7 -13   1       16.92       20.91     10.07 o 
   8 -13   1       10.90       13.19     10.23 o 
   9 -13   1      145.50      121.14     12.92 o 
  -2 -12   1        0.07        2.97     11.96 o 
  -1 -12   1       27.87       25.61      8.65 o 
   0 -12   1        7.37        7.43      9.62 o 
   1 -12   1       20.91       32.83      9.53 o 
   2 -12   1      236.14      234.49      9.74 o 
   3 -12   1       96.06       98.46     10.91 o 
   4 -12   1       49.97       44.72     10.25 o 
   5 -12   1        1.33        1.91      9.92 o 
   6 -12   1        1.45       10.02      9.87 o 
   7 -12   1       16.75       23.54      9.25 o 
   8 -12   1      122.84      110.05     10.33 o 
   9 -12   1       73.10       64.67     10.71 o 
  10 -12   1       28.56       20.80     11.10 o 
  -3 -11   1       23.73       26.06     10.65 o 
  -2 -11   1       72.81       76.79      9.95 o 
  -1 -11   1       48.24       57.80      9.33 o 
   0 -11   1      190.07      179.70      9.27 o 
   1 -11   1      170.20      161.04      9.67 o 
   2 -11   1       41.98       31.51      9.78 o 
   3 -11   1       35.05       31.93     11.10 o 
   4 -11   1      411.83      397.24     11.08 o 
   5 -11   1      120.15      125.16     10.24 o 
   6 -11   1      254.80      278.36     12.65 o 
   7 -11   1       26.09       32.33      9.90 o 
   8 -11   1        0.21        1.41     10.33 o 
   9 -11   1      439.73      454.79     17.12 o 
  10 -11   1       66.40       55.06     10.57 o 
  -5 -10   1       30.36       27.66     11.81 o 
  -4 -10   1       66.42       61.81     11.51 o 
  -3 -10   1        4.63        4.25      9.63 o 
  -2 -10   1       28.47       46.81     10.25 o 
  -1 -10   1       52.63       57.17      9.73 o 
   0 -10   1        5.31        9.45      8.32 o 
   1 -10   1       86.37       78.94      8.67 o 
   2 -10   1       86.02       94.85      7.99 o 
   3 -10   1      212.89      231.43     10.16 o 
   4 -10   1      100.70      105.81      8.49 o 
   5 -10   1      129.69      130.19      8.79 o 
   6 -10   1      108.10      116.68     10.11 o 
   7 -10   1       71.52       74.30      8.05 o 
   8 -10   1       34.30       29.91      9.16 o 
   9 -10   1        0.92       14.05     10.28 o 
  10 -10   1      222.53      209.59     10.82 o 
  11 -10   1       43.83       34.48     11.84 o 
  -6  -9   1        2.90       -1.70     12.06 o 
  -5  -9   1       30.82       25.50     10.97 o 
  -4  -9   1       35.62       38.35      8.95 o 
  -3  -9   1      138.15      163.68      9.65 o 
  -2  -9   1       41.02       37.37      8.17 o 
  -1  -9   1      309.16      319.72     10.41 o 
   0  -9   1      353.44      308.40     10.81 o 
   1  -9   1      680.86      709.41     10.60 o 
   2  -9   1       29.51       26.23      8.00 o 
   3  -9   1       34.67       27.33      7.33 o 
   4  -9   1        0.95        3.65      7.70 o 
   5  -9   1       16.72       19.03      8.88 o 
   6  -9   1      125.79      139.35      9.86 o 
   7  -9   1       64.84       62.57      7.84 o 
   8  -9   1       29.84       24.17     10.29 o 
   9  -9   1      638.09      632.60     15.63 o 
  10  -9   1      182.24      162.05     11.23 o 
  11  -9   1        7.69        6.91     10.73 o 
  -6  -8   1        0.04        7.73     11.25 o 
  -5  -8   1       26.50       26.27      9.20 o 
  -4  -8   1      304.69      296.03     11.07 o 
  -3  -8   1      108.17      117.07      8.60 o 
  -2  -8   1       60.92       49.97      8.48 o 
  -1  -8   1      176.43      180.13      9.18 o 
   0  -8   1        0.38        3.37      6.56 o 
   1  -8   1     1285.37     1308.97     21.84 o 
   2  -8   1      387.40      393.86      9.88 o 
   3  -8   1      219.65      208.84      8.76 o 
   4  -8   1      946.17      925.00     11.85 o 
   5  -8   1     1037.17     1061.85     11.64 o 
   6  -8   1      214.70      226.93     10.50 o 
   7  -8   1      134.34      133.91      9.83 o 
   8  -8   1       74.62       82.81     10.40 o 
   9  -8   1       42.05       36.00     10.40 o 
  10  -8   1      223.89      252.30     12.25 o 
  11  -8   1       32.64       26.14     10.47 o 
  12  -8   1       18.38       16.26     11.81 o 
  -7  -7   1       33.87       34.39     13.28 o 
  -6  -7   1        5.23       12.02     14.73 o 
  -5  -7   1      173.82      174.86     11.08 o 
  -4  -7   1       30.43       28.72      9.60 o 
  -3  -7   1        1.34        2.06      7.89 o 
  -2  -7   1       34.41       30.45      8.80 o 
  -1  -7   1      246.70      235.09      9.21 o 
   0  -7   1       23.83       36.68      8.27 o 
   1  -7   1      693.14      698.74     10.74 o 
   2  -7   1      364.30      333.62      9.33 o 
   3  -7   1      129.04      150.18      8.82 o 
   4  -7   1      382.99      395.26      9.56 o 
   5  -7   1      144.32      149.57      8.43 o 
   6  -7   1       13.02        9.95      8.92 o 
   7  -7   1        2.27        1.28      7.91 o 
   8  -7   1      203.84      205.71     10.27 o 
   9  -7   1      144.85      140.32     10.32 o 
  10  -7   1        3.68        3.94      9.43 o 
  11  -7   1       10.68       13.51     10.89 o 
  12  -7   1       16.58       16.28     11.03 o 
  -8  -6   1        1.09       -1.18     12.79 o 
  -7  -6   1        0.18        2.96     14.73 o 
  -6  -6   1      458.62      463.95     16.02 o 
  -5  -6   1       29.07       29.15     11.04 o 
  -4  -6   1      353.71      352.42     10.76 o 
  -3  -6   1       68.22       64.65      8.26 o 
  -2  -6   1      120.17      114.70      8.25 o 
  -1  -6   1      143.35      173.03      7.26 o 
   0  -6   1       54.15       48.09      7.18 o 
   1  -6   1      528.56      598.53     11.67 o 
   2  -6   1     1315.14     1206.68     21.36 o 
   3  -6   1       51.15       50.59      7.63 o 
   4  -6   1      305.26      304.61      9.16 o 
   5  -6   1       57.75       49.66      8.38 o 
   6  -6   1      317.32      297.01     12.13 o 
   7  -6   1      278.20      268.81      9.47 o 
   8  -6   1      659.07      673.18     12.24 o 
   9  -6   1      134.85      132.72     10.65 o 
  10  -6   1       27.50       27.38     10.79 o 
  11  -6   1      147.69      142.08     12.62 o 
  12  -6   1       41.51       42.02     12.58 o 
  -9  -5   1       42.87       29.61     16.92 o 
  -8  -5   1       23.73       16.60     15.38 o 
  -7  -5   1      129.11      117.99     12.11 o 
  -6  -5   1       20.83       21.36     13.82 o 
  -5  -5   1       26.52       35.46     10.08 o 
  -4  -5   1       50.07       51.98      8.57 o 
  -3  -5   1     1185.51     1195.27     14.59 o 
  -2  -5   1       25.91       40.11      8.33 o 
  -1  -5   1      240.20      253.85      8.24 o 
   0  -5   1      826.37      918.83     14.24 o 
   1  -5   1     1034.17     1114.83     17.97 o 
   2  -5   1       93.87       91.28      9.01 o 
   3  -5   1       39.36       32.17      6.67 o 
   4  -5   1      315.07      383.75     10.08 o 
   5  -5   1      694.70      647.37     14.23 o 
   6  -5   1      881.71      901.28     13.30 o 
   7  -5   1      148.88      152.22      9.35 o 
   8  -5   1       48.65       48.18     10.25 o 
   9  -5   1       42.86       54.38      9.72 o 
  10  -5   1      154.08      140.82     11.24 o 
  11  -5   1        9.86        8.52     11.04 o 
  12  -5   1       31.73       29.70     12.10 o 
  -9  -4   1       32.61       25.92     15.62 o 
  -8  -4   1        0.04        0.41     11.97 o 
  -7  -4   1       80.30       90.43     11.90 o 
  -6  -4   1      237.69      255.43     14.48 o 
  -5  -4   1        0.12       -6.86     10.46 o 
  -4  -4   1     1248.18     1283.96     17.58 o 
  -3  -4   1     2067.15     1982.71     18.86 o 
  -2  -4   1      643.30      618.98     12.64 o 
  -1  -4   1      317.21      330.23     10.83 o 
   0  -4   1      967.71      869.80     13.51 o 
   1  -4   1     3670.50     3491.52     37.44 o 
   2  -4   1      117.81      116.77      8.49 o 
   3  -4   1       44.34       58.81      8.09 o 
   4  -4   1      287.33      284.05     12.41 o 
   5  -4   1      639.93      700.29     12.26 o 
   6  -4   1       59.10       71.70      8.67 o 
   7  -4   1      506.37      482.38     11.64 o 
   8  -4   1      452.56      458.12     11.53 o 
   9  -4   1       12.51       15.48      9.38 o 
  10  -4   1      179.78      196.85     11.65 o 
  11  -4   1       73.96       80.97     11.75 o 
  12  -4   1        4.05       10.71     13.30 o 
 -10  -3   1        1.41        2.99     13.59 o 
  -9  -3   1      458.86      472.82     17.28 o 
  -8  -3   1       32.54       36.26      9.87 o 
  -7  -3   1       51.81       64.57     13.52 o 
  -6  -3   1       11.73       12.79     10.61 o 
  -5  -3   1      240.22      226.09     11.51 o 
  -4  -3   1       44.23       51.33      9.94 o 
  -3  -3   1      827.27      829.92     14.72 o 
  -2  -3   1      123.28      119.67      9.89 o 
  -1  -3   1     7822.94     7818.28     62.43 o 
   0  -3   1     2535.00     2553.24     23.72 o 
   1  -3   1    10330.03    10603.55     73.34 o 
   2  -3   1        9.47       16.02      9.03 o 
   3  -3   1        2.44        6.37      8.75 o 
   4  -3   1       10.08       13.10      8.41 o 
   5  -3   1     3962.06     3897.39     29.51 o 
   6  -3   1       83.88       64.79      7.75 o 
   7  -3   1       25.19       31.88      8.90 o 
   8  -3   1      228.64      222.64     10.52 o 
   9  -3   1      164.24      150.58     10.26 o 
  10  -3   1        3.76        7.41     10.78 o 
  11  -3   1       14.37       13.36     10.89 o 
  12  -3   1       24.90       17.64     12.68 o 
 -10  -2   1        4.22        8.62     15.46 o 
  -9  -2   1       28.96       31.65     11.77 o 
  -8  -2   1      381.97      377.20     15.54 o 
  -7  -2   1      159.18      179.89     11.83 o 
  -6  -2   1       59.69       53.17     12.14 o 
  -5  -2   1      180.01      167.52     11.22 o 
  -4  -2   1      254.54      207.90     11.88 o 
  -3  -2   1      962.34      904.61     18.32 o 
  -2  -2   1    10132.45    10046.83    123.59 o 
  -1  -2   1     7475.03     7691.09     52.81 o 
   0  -2   1     1501.66     1583.93     23.30 o 
   1  -2   1     2993.15     3009.81     30.27 o 
   2  -2   1     1137.49     1172.10     19.53 o 
   3  -2   1     1633.41     1721.08     28.42 o 
   4  -2   1       40.47       71.01      8.33 o 
   5  -2   1      276.43      293.08     12.19 o 
   6  -2   1      317.36      331.98     12.61 o 
   7  -2   1      483.66      469.38     14.46 o 
   8  -2   1        6.87       10.71     11.99 o 
   9  -2   1        0.56        4.79     12.49 o 
  10  -2   1      119.64      119.06     11.15 o 
  11  -2   1        1.33       -1.38     15.61 o 
 -11  -1   1        2.63        2.26     13.59 o 
 -10  -1   1       20.09       18.24     12.66 o 
  -9  -1   1        0.76        4.69      9.63 o 
  -8  -1   1      131.54      121.98     11.68 o 
  -7  -1   1      311.56      288.48     12.76 o 
  -6  -1   1        1.28        0.66     11.90 o 
  -5  -1   1      664.66      678.98     17.16 o 
  -4  -1   1       74.18       87.71     10.89 o 
  -3  -1   1        1.89        1.83      9.70 o 
  -2  -1   1     1793.72     1908.24     31.56 o 
  -1  -1   1     2440.42     2474.57     34.97 o 
   0  -1   1     9605.35    10971.19    126.47 o 
   1  -1   1      165.60      130.91     11.54 o 
   2  -1   1     2026.36     2019.80     25.82 o 
   3  -1   1     1161.76     1196.20     18.64 o 
   4  -1   1      455.02      459.88     12.12 o 
   5  -1   1        0.07        2.40      7.92 o 
   6  -1   1      331.31      307.43     10.64 o 
   7  -1   1        1.62        3.74      9.82 o 
   8  -1   1      135.21      140.90     11.28 o 
   9  -1   1       82.08       67.49     10.76 o 
  10  -1   1        4.76        4.19     11.86 o 
  11  -1   1        3.24       11.90     22.67 o 
 -11   0   1       18.60       15.21     16.02 o 
 -10   0   1       33.79       36.18     12.49 o 
  -9   0   1       26.11       12.02     13.44 o 
  -8   0   1       32.33       39.51      9.15 o 
  -7   0   1     1993.37     1955.93     23.73 o 
  -6   0   1      382.71      385.66     11.96 o 
  -5   0   1      926.22      926.72     16.35 o 
  -4   0   1     3461.88     3518.26     59.38 o 
  -3   0   1       30.59       30.22     10.27 o 
  -2   0   1       73.61       87.02     13.47 o 
  -1   0   1     2575.79     2773.58     46.15 o 
   0   0   1      234.77      259.10     16.10 o 
   1   0   1     2158.77     2228.12     32.02 o 
   2   0   1       11.98       11.18      9.07 o 
   3   0   1      264.90      303.21     12.30 o 
   4   0   1      954.51     1032.41     17.81 o 
   5   0   1      132.52      128.23      8.75 o 
   6   0   1      137.59      135.29     10.94 o 
   7   0   1      596.45      582.47     13.27 o 
   8   0   1      251.61      223.07     14.27 o 
   9   0   1       10.88       10.99     11.22 o 
  10   0   1        5.93       10.07     15.06 o 
  11   0   1        1.95        4.83     13.50 o 
 -11   1   1       11.43        5.72     22.44 o 
 -10   1   1       75.12       67.93     14.81 o 
  -9   1   1        2.30        8.72     11.17 o 
  -8   1   1       20.35       23.50     10.11 o 
  -7   1   1       49.44       53.92     10.11 o 
  -6   1   1      638.95      600.31     13.76 o 
  -5   1   1      188.86      199.22     10.45 o 
  -4   1   1     1751.56     1719.36     23.73 o 
  -3   1   1     2935.49     2888.68     41.70 o 
  -2   1   1       88.13       95.51     14.43 o 
  -1   1   1        5.17       15.22     12.61 o 
   0   1   1       50.13       35.55     10.95 o 
   1   1   1      225.99      219.25     13.08 o 
   2   1   1     9303.40     9005.82    132.54 o 
   3   1   1     5941.37     5949.51     45.82 o 
   4   1   1     2516.78     2447.08     23.45 o 
   5   1   1      280.35      240.54     11.88 o 
   6   1   1      459.55      432.05     13.64 o 
   7   1   1       15.09       11.81     10.29 o 
   8   1   1        6.80       12.59     10.80 o 
   9   1   1        2.05        4.92     14.41 o 
  10   1   1       25.45       26.34     11.25 o 
 -12   2   1       30.09       17.86     17.81 o 
 -11   2   1        0.06       -1.04     13.47 o 
 -10   2   1       28.64       22.31     11.22 o 
  -9   2   1      738.33      715.60     18.19 o 
  -8   2   1      313.74      307.86     13.92 o 
  -7   2   1      321.99      301.15     14.08 o 
  -6   2   1     2374.74     2381.05     24.36 o 
  -5   2   1     2288.74     2352.54     31.00 o 
  -4   2   1      401.03      418.85     12.74 o 
  -3   2   1      185.92      196.49     12.13 o 
  -2   2   1     7849.95     8423.49     65.73 o 
  -1   2   1     5419.89     5683.39    108.55 o 
   0   2   1      460.91      483.98     14.29 o 
   1   2   1     3809.10     3820.09     29.94 o 
   2   2   1     2308.58     2203.19     29.08 o 
   3   2   1      239.99      223.55      9.60 o 
   4   2   1      588.50      586.41     12.93 o 
   5   2   1       19.17       14.85     12.38 o 
   6   2   1      133.13      146.19     13.43 o 
   7   2   1        0.02        9.40     10.75 o 
   8   2   1       66.22       65.08     14.24 o 
   9   2   1        0.48        3.91     11.64 o 
  10   2   1        6.27        5.52     13.38 o 
 -12   3   1       13.60       11.40     13.97 o 
 -11   3   1       66.07       69.74     12.29 o 
 -10   3   1        0.36        5.13     11.87 o 
  -9   3   1        0.01        1.26     10.09 o 
  -8   3   1      221.31      223.12     10.50 o 
  -7   3   1       63.26       67.50     10.53 o 
  -6   3   1        0.54        1.46      8.56 o 
  -5   3   1      102.67       86.04      8.65 o 
  -4   3   1     3716.50     3686.46     56.82 o 
  -3   3   1      466.21      510.24     12.13 o 
  -2   3   1     1994.70     1995.54     22.93 o 
  -1   3   1     1273.26     1331.03     17.54 o 
   0   3   1     3169.13     3194.11     23.88 o 
   1   3   1      167.82      168.16      8.65 o 
   2   3   1      135.02      146.50      9.23 o 
   3   3   1      688.24      679.64     11.77 o 
   4   3   1      106.47       92.89      9.05 o 
   5   3   1      393.59      382.34     12.97 o 
   6   3   1       23.33       25.16     12.55 o 
   7   3   1        5.30       -6.16     13.52 o 
   8   3   1       98.91      108.33     12.62 o 
   9   3   1       73.53       90.98     15.62 o 
 -12   4   1        0.07       -0.21     13.86 o 
 -11   4   1      213.08      226.40     13.78 o 
 -10   4   1        0.67        6.32     10.24 o 
  -9   4   1      108.49      113.48     10.37 o 
  -8   4   1      998.20      962.37     17.79 o 
  -7   4   1       63.31       71.24      9.28 o 
  -6   4   1       22.20       25.04      9.54 o 
  -5   4   1      839.56      832.46     13.91 o 
  -4   4   1     1048.42     1068.52     14.54 o 
  -3   4   1     4602.96     4571.25     34.00 o 
  -2   4   1     1669.81     1633.95     17.58 o 
  -1   4   1      374.96      343.75     10.77 o 
   0   4   1     4530.72     4546.77     35.32 o 
   1   4   1        5.60        6.05      8.24 o 
   2   4   1       63.26       80.04      7.83 o 
   3   4   1      381.60      382.93      9.79 o 
   4   4   1       64.98       71.68      8.73 o 
   5   4   1      159.60      177.59     13.26 o 
   6   4   1       43.23       42.94     10.72 o 
   7   4   1      206.34      226.49     12.02 o 
   8   4   1        1.53        4.39     12.11 o 
   9   4   1       80.44       65.33     13.74 o 
 -12   5   1        0.01        1.57     13.67 o 
 -11   5   1        5.87        7.74     11.36 o 
 -10   5   1      104.80      103.97     11.63 o 
  -9   5   1      164.43      173.79     11.31 o 
  -8   5   1        7.33       11.51      9.82 o 
  -7   5   1       49.41       55.08      9.56 o 
  -6   5   1      625.94      635.93     13.03 o 
  -5   5   1      692.18      659.49     12.37 o 
  -4   5   1      177.38      166.59      8.61 o 
  -3   5   1     1537.84     1401.33     20.29 o 
  -2   5   1        1.09        1.84      8.21 o 
  -1   5   1      130.88      153.58      9.41 o 
   0   5   1       76.14       76.90      8.11 o 
   1   5   1     1771.25     1754.57     15.70 o 
   2   5   1      160.81      163.26      8.61 o 
   3   5   1      154.97      162.58      9.55 o 
   4   5   1       43.52       40.64      8.79 o 
   5   5   1      176.78      192.01     12.24 o 
   6   5   1      417.18      412.68     25.30 o 
   7   5   1       18.41       19.65     12.03 o 
   8   5   1       16.58       30.50     15.62 o 
 -12   6   1       15.39        9.27     13.34 o 
 -11   6   1       21.79       20.04     12.10 o 
 -10   6   1       83.08       77.03     11.01 o 
  -9   6   1       16.24       16.31     12.47 o 
  -8   6   1        6.15        8.71      9.88 o 
  -7   6   1      697.21      720.38     12.53 o 
  -6   6   1        7.70       12.44      9.20 o 
  -5   6   1       24.54       31.75      7.98 o 
  -4   6   1        2.67        2.09      8.11 o 
  -3   6   1     1242.24     1183.44     13.65 o 
  -2   6   1      822.28      812.20     11.67 o 
  -1   6   1     2241.71     2205.66     16.50 o 
   0   6   1        0.00        2.51      7.11 o 
   1   6   1      684.76      692.51     13.22 o 
   2   6   1     1006.25      999.38     12.31 o 
   3   6   1        2.99        0.54      6.98 o 
   4   6   1        1.24        4.52      8.20 o 
   5   6   1       76.74       74.68      9.04 o 
   6   6   1       20.18       29.56     11.35 o 
   7   6   1       97.74       96.64     13.57 o 
   8   6   1        1.17        9.38     13.93 o 
 -12   7   1        0.69        0.87     13.69 o 
 -11   7   1        0.00       -0.11     10.53 o 
 -10   7   1        7.89       11.30     11.24 o 
  -9   7   1       27.80       31.04     12.99 o 
  -8   7   1       88.67       90.16      9.36 o 
  -7   7   1      166.50      173.78     11.10 o 
  -6   7   1       94.64       92.24      8.74 o 
  -5   7   1      148.98      151.49      8.45 o 
  -4   7   1       38.25       34.86      7.19 o 
  -3   7   1       44.97       54.43      7.71 o 
  -2   7   1      156.56      154.08      8.37 o 
  -1   7   1      362.57      337.42      9.57 o 
   0   7   1      101.09      101.87      8.21 o 
   1   7   1      124.15      129.81      9.32 o 
   2   7   1        1.83        4.25      8.81 o 
   3   7   1       86.95       88.99      9.65 o 
   4   7   1        4.66        4.74      9.75 o 
   5   7   1       10.61       10.02      9.82 o 
   6   7   1       19.82       20.72     12.66 o 
   7   7   1        4.93       12.60     13.12 o 
 -12   8   1       16.52        9.92     14.50 o 
 -11   8   1       72.39       68.03     11.91 o 
 -10   8   1       28.87       26.10     10.55 o 
  -9   8   1       26.02       27.39     13.37 o 
  -8   8   1       11.50       16.24      9.34 o 
  -7   8   1      205.70      213.17      9.00 o 
  -6   8   1      110.97      117.59      9.37 o 
  -5   8   1      123.58      137.76      8.38 o 
  -4   8   1       36.38       31.95      7.73 o 
  -3   8   1      462.78      418.10      9.74 o 
  -2   8   1      921.98      910.39     12.43 o 
  -1   8   1        6.15        7.52      8.93 o 
   0   8   1        0.04        1.15      7.86 o 
   1   8   1       63.41       60.62      6.77 o 
   2   8   1       81.25       85.27      8.58 o 
   3   8   1       32.83       42.95      9.62 o 
   4   8   1       69.23       68.42      9.68 o 
   5   8   1        0.21        7.84     12.04 o 
   6   8   1        9.54        4.66     12.83 o 
 -11   9   1        6.30        5.09     13.85 o 
 -10   9   1       69.86       81.73     11.22 o 
  -9   9   1      322.67      339.85     16.10 o 
  -8   9   1       28.98       27.36      9.56 o 
  -7   9   1       35.27       37.19      7.68 o 
  -6   9   1      148.77      148.63     10.33 o 
  -5   9   1      108.05      112.90      8.53 o 
  -4   9   1        0.01        5.67      7.96 o 
  -3   9   1      181.70      182.78      9.60 o 
  -2   9   1       12.42        8.27      9.01 o 
  -1   9   1      446.15      478.21     10.20 o 
   0   9   1      269.99      288.69      9.24 o 
   1   9   1      464.63      468.68     11.37 o 
   2   9   1       30.05       37.99      8.09 o 
   3   9   1        2.44       -2.58      8.91 o 
   4   9   1       74.72       78.68     11.39 o 
   5   9   1       26.62       27.59     10.01 o 
 -11  10   1       38.81       35.32     12.92 o 
 -10  10   1       17.41       19.39     12.35 o 
  -9  10   1       34.48       34.03     13.14 o 
  -8  10   1       34.11       36.85      8.69 o 
  -7  10   1       54.70       64.08      9.03 o 
  -6  10   1       19.29       25.52      7.63 o 
  -5  10   1      146.40      149.16      8.90 o 
  -4  10   1        3.66       10.26      8.21 o 
  -3  10   1       55.99       62.99      8.55 o 
  -2  10   1      119.87      127.19      8.95 o 
  -1  10   1       82.54       85.97      8.31 o 
   0  10   1       62.86       62.35      8.26 o 
   1  10   1       34.88       32.55      7.86 o 
   2  10   1       42.87       37.06      9.39 o 
   3  10   1       53.77       58.88     10.25 o 
   4  10   1       26.90       21.44     10.64 o 
 -10  11   1       57.02       49.01     11.98 o 
  -9  11   1       16.81       19.17     13.84 o 
  -8  11   1      247.32      268.93     11.21 o 
  -7  11   1      242.34      271.31      9.96 o 
  -6  11   1       56.70       50.21      9.04 o 
  -5  11   1      152.93      163.29      9.68 o 
  -4  11   1       27.07       37.37      9.92 o 
  -3  11   1       23.04       25.24      8.07 o 
  -2  11   1       22.15       20.26      8.16 o 
  -1  11   1      173.06      198.42     11.07 o 
   0  11   1       56.65       62.52     10.73 o 
   1  11   1       13.95       17.00     12.38 o 
   2  11   1       24.53       28.20     10.49 o 
  -9  12   1       32.36       32.30     14.54 o 
  -8  12   1       61.02       51.55     11.83 o 
  -7  12   1       24.25       32.47     10.81 o 
  -6  12   1       25.92       33.05     10.61 o 
  -5  12   1        0.25        7.72      9.07 o 
  -4  12   1       33.15       37.25     10.64 o 
  -3  12   1      506.77      543.57     13.00 o 
  -2  12   1        6.89       15.85     10.72 o 
  -1  12   1       16.19       11.83      9.01 o 
   0  12   1        9.84        8.72     10.16 o 
   1  12   1        0.39        0.95      9.73 o 
  -8  13   1        2.74        2.95     14.74 o 
  -7  13   1        8.68       16.25     13.34 o 
  -6  13   1        9.27       12.34     11.34 o 
  -5  13   1        8.49       15.02     10.09 o 
  -4  13   1        6.44       11.14      9.52 o 
  -3  13   1       94.54       88.09     11.92 o 
  -2  13   1       42.27       42.58     12.00 o 
  -1  13   1       49.53       35.09     12.40 o 
   2 -14   2       55.29       35.83     11.26 o 
   3 -14   2       17.96       16.34      8.98 o 
   4 -14   2       47.87       44.93      9.69 o 
   5 -14   2       13.49       13.32     10.15 o 
   6 -14   2       31.47       35.60      9.64 o 
   7 -14   2        0.62        4.60     10.48 o 
  -1 -13   2       17.63       15.54      9.79 o 
   0 -13   2        0.13       -1.03     11.13 o 
   1 -13   2       99.59       99.82      9.03 o 
   2 -13   2       28.78       38.05      8.30 o 
   3 -13   2       16.14       13.14      9.02 o 
   4 -13   2        4.74        6.29     10.52 o 
   5 -13   2        0.70        3.50      9.53 o 
   6 -13   2       96.69       86.39      9.98 o 
   7 -13   2       18.06       21.56     10.82 o 
   8 -13   2       74.44       72.46      9.47 o 
   9 -13   2       12.34       18.58     10.74 o 
  -2 -12   2        0.15        3.08      9.99 o 
  -1 -12   2        4.68        7.86      9.73 o 
   0 -12   2      103.27      116.33      9.17 o 
   1 -12   2        3.01        8.40      8.32 o 
   2 -12   2      131.19      137.29     10.76 o 
   3 -12   2        4.38        8.46      7.60 o 
   4 -12   2      156.63      161.31      9.76 o 
   5 -12   2        2.35        3.23      7.42 o 
   6 -12   2       37.80       34.70      9.06 o 
   7 -12   2       31.66       36.35      9.14 o 
   8 -12   2       87.97       86.64     10.11 o 
   9 -12   2       46.88       43.57     10.62 o 
  10 -12   2        2.82        1.24     11.85 o 
  -4 -11   2       27.81       30.85     11.06 o 
  -3 -11   2       86.97       77.55     10.17 o 
  -2 -11   2      275.93      284.29     10.03 o 
  -1 -11   2        0.83        4.92      8.00 o 
   0 -11   2       25.66       26.60      8.12 o 
   1 -11   2      119.46      108.91      7.78 o 
   2 -11   2      160.94      159.58      8.65 o 
   3 -11   2      148.59      170.48      9.18 o 
   4 -11   2       45.02       37.85      8.52 o 
   5 -11   2      181.80      176.32      7.88 o 
   6 -11   2      154.47      169.36      8.50 o 
   7 -11   2      163.91      173.44     10.78 o 
   8 -11   2      128.55      133.03      9.35 o 
   9 -11   2      113.18      108.82     11.72 o 
  10 -11   2       28.18       16.22     10.20 o 
  -5 -10   2       10.22       11.22     11.34 o 
  -4 -10   2      161.00      143.63     10.83 o 
  -3 -10   2       88.92       87.93      9.72 o 
  -2 -10   2       23.79       22.88      8.82 o 
  -1 -10   2      132.92      133.66      9.75 o 
   0 -10   2       62.86       63.96      8.57 o 
   1 -10   2        6.48        7.96      9.18 o 
   2 -10   2       60.41       63.82      7.29 o 
   3 -10   2      364.02      367.76      9.83 o 
   4 -10   2       82.73       83.33      9.27 o 
   5 -10   2      272.14      256.38      9.11 o 
   6 -10   2      117.80      120.53      8.71 o 
   7 -10   2       50.12       57.40      8.73 o 
   8 -10   2       67.52       67.00      9.32 o 
   9 -10   2        3.93       -1.98      9.02 o 
  10 -10   2        0.61        2.13      9.98 o 
  11 -10   2        2.26        6.57     10.84 o 
  -6  -9   2        8.06        9.96     11.66 o 
  -5  -9   2      199.00      187.64     12.47 o 
  -4  -9   2       65.73       69.94     10.53 o 
  -3  -9   2      173.90      165.04      9.64 o 
  -2  -9   2       52.48       55.90      8.50 o 
  -1  -9   2        4.12        6.70      8.05 o 
   0  -9   2        1.34        6.81      6.18 o 
   1  -9   2      285.29      284.67      8.71 o 
   2  -9   2       66.37       60.80      8.38 o 
   3  -9   2      157.57      170.11      8.70 o 
   4  -9   2       45.32       44.30      6.69 o 
   5  -9   2      603.00      635.35     12.15 o 
   6  -9   2       64.01       77.38      8.33 o 
   7  -9   2      111.84      126.09      9.59 o 
   8  -9   2      561.14      533.11     11.43 o 
   9  -9   2       64.61       56.88      9.95 o 
  10  -9   2       25.34       29.03     10.87 o 
  11  -9   2        4.20       10.02     11.15 o 
  -7  -8   2       26.22       22.78     13.55 o 
  -6  -8   2       30.87       45.83     12.79 o 
  -5  -8   2       10.71       19.66     11.78 o 
  -4  -8   2      680.69      719.04     11.99 o 
  -3  -8   2      234.86      237.00      9.70 o 
  -2  -8   2       43.27       42.21      8.07 o 
  -1  -8   2       18.89       30.98      7.86 o 
   0  -8   2      118.02      114.43      7.08 o 
   1  -8   2      550.69      495.47      9.78 o 
   2  -8   2       69.46       73.31      9.04 o 
   3  -8   2       93.19       87.98     10.09 o 
   4  -8   2      454.04      441.76     10.67 o 
   5  -8   2      104.47      116.12      8.37 o 
   6  -8   2      933.11      952.64     12.47 o 
   7  -8   2        0.06       -2.01      9.21 o 
   8  -8   2      163.75      152.06     10.31 o 
   9  -8   2      110.00      115.37     10.39 o 
  10  -8   2      110.05      106.35     11.15 o 
  11  -8   2       14.32       16.32     10.18 o 
  12  -8   2       21.87       15.96     11.07 o 
  -8  -7   2       73.83       72.35     17.48 o 
  -7  -7   2       36.23       32.91     12.96 o 
  -6  -7   2       34.23       49.23     12.14 o 
  -5  -7   2      239.02      238.95     11.78 o 
  -4  -7   2       13.92       10.20      8.67 o 
  -3  -7   2        4.18        5.63      7.38 o 
  -2  -7   2      103.95      103.59      8.22 o 
  -1  -7   2      713.54      737.73     11.79 o 
   0  -7   2      269.65      303.46      9.79 o 
   1  -7   2        1.29       11.01      8.30 o 
   2  -7   2     4810.41     4870.02     42.52 o 
   3  -7   2      203.41      209.42     10.94 o 
   4  -7   2        0.04        0.06      6.69 o 
   5  -7   2      893.32      842.95     12.45 o 
   6  -7   2      576.07      545.61     13.38 o 
   7  -7   2       11.08        5.17      8.94 o 
   8  -7   2       61.09       69.38      9.56 o 
   9  -7   2      891.75      877.80     19.17 o 
  10  -7   2       65.97       64.23     10.63 o 
  11  -7   2       50.19       55.20     10.32 o 
  12  -7   2       45.29       35.77     12.48 o 
  -8  -6   2       17.10       21.94     12.87 o 
  -7  -6   2       35.92       36.81     12.28 o 
  -6  -6   2      315.76      323.42     13.48 o 
  -5  -6   2      330.51      323.53     12.98 o 
  -4  -6   2     2628.83     2580.07     19.12 o 
  -3  -6   2       99.78      111.97      9.58 o 
  -2  -6   2        5.73        8.36      8.41 o 
  -1  -6   2      158.17      142.71      8.71 o 
   0  -6   2       89.00       68.22      7.20 o 
   1  -6   2        0.26        1.73      7.42 o 
   2  -6   2      657.04      758.38     12.80 o 
   3  -6   2     2836.72     2891.31     30.93 o 
   4  -6   2      332.63      343.53      9.44 o 
   5  -6   2       43.96       57.34      8.29 o 
   6  -6   2      829.41      784.83     13.51 o 
   7  -6   2      194.06      196.18      9.57 o 
   8  -6   2       95.67       98.00      9.67 o 
   9  -6   2        2.97        6.50      8.51 o 
  10  -6   2        3.54        6.46      8.35 o 
  11  -6   2        2.62        5.60     10.93 o 
  12  -6   2        8.71        9.92     12.13 o 
  -9  -5   2       17.68       21.35     13.55 o 
  -8  -5   2       27.40       27.68     15.13 o 
  -7  -5   2      185.49      192.13     12.75 o 
  -6  -5   2       14.53       20.97     11.22 o 
  -5  -5   2       21.09       27.23      9.06 o 
  -4  -5   2       67.31       69.54     10.08 o 
  -3  -5   2     1445.07     1459.03     16.23 o 
  -2  -5   2     2987.94     2845.73     20.20 o 
  -1  -5   2       42.58       55.53      8.67 o 
   0  -5   2      164.74      191.22      9.55 o 
   1  -5   2     1939.21     2012.00     22.33 o 
   2  -5   2     1324.94     1331.48     16.85 o 
   3  -5   2     1956.54     1998.39     16.75 o 
   4  -5   2      869.44      896.34     12.83 o 
   5  -5   2      145.84      161.68      8.69 o 
   6  -5   2      203.19      206.99      9.67 o 
   7  -5   2      999.46      976.69     19.82 o 
   8  -5   2        0.27        2.19      7.99 o 
   9  -5   2       53.49       45.81      9.62 o 
  10  -5   2       65.20       74.24     10.53 o 
  11  -5   2       38.14       42.96     10.18 o 
  12  -5   2       46.14       45.58     12.67 o 
  -9  -4   2        6.88       14.44     15.46 o 
  -8  -4   2        1.41        8.73     11.39 o 
  -7  -4   2        0.14       -1.03      9.47 o 
  -6  -4   2       48.25       51.39     10.72 o 
  -5  -4   2       62.64       62.96     13.32 o 
  -4  -4   2      153.78      165.09     11.57 o 
  -3  -4   2      516.65      544.79     12.90 o 
  -2  -4   2       88.33       75.75      9.70 o 
  -1  -4   2     1913.60     1876.40     22.17 o 
   0  -4   2     1467.07     1440.38     20.59 o 
   1  -4   2      791.01      732.12     12.14 o 
   2  -4   2      625.14      637.78     12.26 o 
   3  -4   2      110.22      114.24      9.09 o 
   4  -4   2     1109.68     1113.50     14.72 o 
   5  -4   2     1641.78     1705.93     18.08 o 
   6  -4   2       97.05      106.64      8.34 o 
   7  -4   2      165.11      155.23      9.59 o 
   8  -4   2      132.28      136.73      9.69 o 
   9  -4   2      171.90      180.58      9.74 o 
  10  -4   2        3.70        7.83     10.09 o 
  11  -4   2        2.01        7.28     11.72 o 
  12  -4   2        9.23       13.22     11.78 o 
 -10  -3   2       19.49       14.69     13.13 o 
  -9  -3   2        0.83        1.31     10.35 o 
  -8  -3   2       55.53       71.44     14.00 o 
  -7  -3   2       15.40       21.94     13.27 o 
  -6  -3   2      558.81      554.82     15.46 o 
  -5  -3   2       68.42       64.30     12.55 o 
  -4  -3   2      184.35      189.59     11.77 o 
  -3  -3   2       66.01       65.29     10.20 o 
  -2  -3   2    17582.09    16882.07    273.44 o 
  -1  -3   2     6382.01     6406.99     39.08 o 
   0  -3   2     4770.21     4829.58     60.35 o 
   1  -3   2      301.47      290.01     13.68 o 
   2  -3   2     1612.49     1672.09     21.57 o 
   3  -3   2     3881.55     3934.51     39.32 o 
   4  -3   2      235.36      199.45      9.22 o 
   5  -3   2     2475.08     2440.15     19.09 o 
   6  -3   2      144.43      150.36      9.26 o 
   7  -3   2       22.44       23.76      8.02 o 
   8  -3   2       10.98        9.08      9.44 o 
   9  -3   2       94.34       91.87      9.28 o 
  10  -3   2        0.16        1.53      9.29 o 
  11  -3   2        0.78        4.04     12.19 o 
 -10  -2   2       26.01       29.18     16.11 o 
  -9  -2   2        0.72        6.12     14.15 o 
  -8  -2   2      111.42      112.20     11.85 o 
  -7  -2   2      355.10      374.41     20.49 o 
  -6  -2   2     1133.71     1189.19     19.02 o 
  -5  -2   2       54.32       57.62     10.08 o 
  -4  -2   2      290.78      211.52     14.08 o 
  -3  -2   2      324.17      276.62     11.11 o 
  -2  -2   2     1447.75     1481.13     20.81 o 
  -1  -2   2     8143.09     8221.16     52.71 o 
   0  -2   2     6027.42     6038.36     56.28 o 
   1  -2   2     9120.57     9273.94    142.52 o 
   2  -2   2      464.87      478.37     12.64 o 
   3  -2   2    22331.84    22199.55    255.46 o 
   4  -2   2     1324.84     1282.51     15.87 o 
   5  -2   2      576.14      548.76     13.97 o 
   6  -2   2      350.37      384.09     13.33 o 
   7  -2   2      413.75      439.48     13.64 o 
   8  -2   2       50.14       44.67     11.95 o 
   9  -2   2      166.87      160.74     11.51 o 
  10  -2   2       19.54       17.52     12.20 o 
  11  -2   2       16.46       20.38     15.86 o 
 -11  -1   2        0.22        4.03     16.51 o 
 -10  -1   2       14.00       21.17     15.30 o 
  -9  -1   2        0.00       -1.46     14.08 o 
  -8  -1   2       24.34       22.14     10.82 o 
  -7  -1   2      239.86      224.93     13.27 o 
  -6  -1   2      731.88      722.23     29.88 o 
  -5  -1   2      462.41      468.10     13.42 o 
  -4  -1   2      641.09      633.35     15.57 o 
  -3  -1   2     2607.17     2679.98     41.37 o 
  -2  -1   2     3423.42     3577.25     34.77 o 
  -1  -1   2      851.17      837.34     20.35 o 
   0  -1   2      577.44      579.92     16.60 o 
   1  -1   2     6905.22     7124.38     44.60 o 
   2  -1   2    13703.91    13821.92    148.00 o 
   3  -1   2        0.51        2.95      7.75 o 
   4  -1   2      220.39      220.38      9.75 o 
   5  -1   2     1431.16     1459.29     17.18 o 
   6  -1   2       11.25       17.14      8.24 o 
   7  -1   2      112.06      101.84     10.54 o 
   8  -1   2      363.86      352.97     11.61 o 
   9  -1   2      190.88      195.22     13.51 o 
  10  -1   2       59.28       68.05     12.73 o 
  11  -1   2        5.21        2.75     22.89 o 
 -11   0   2       47.91       38.46     16.43 o 
 -10   0   2       74.56       73.06     15.59 o 
  -9   0   2      264.84      263.44     15.54 o 
  -8   0   2      113.70      125.38     12.16 o 
  -7   0   2       98.75       98.76     11.51 o 
  -6   0   2     1650.63     1657.38     21.48 o 
  -5   0   2      175.02      174.55     10.23 o 
  -4   0   2       11.64        5.01      9.18 o 
  -3   0   2      794.51      789.06     17.57 o 
  -2   0   2      645.59      679.53     20.31 o 
  -1   0   2     7806.89     8049.36     73.13 o 
   0   0   2     1568.23     1638.91     25.92 o 
   1   0   2     2090.00     2023.61     24.62 o 
   2   0   2      105.17      132.48     11.06 o 
   3   0   2        5.53       13.90      7.42 o 
   4   0   2      578.51      508.77     12.94 o 
   5   0   2      211.37      187.67     10.49 o 
   6   0   2      423.11      409.92     11.42 o 
   7   0   2        5.33        9.63      9.23 o 
   8   0   2        5.73        6.79     10.70 o 
   9   0   2      100.08      103.52     12.59 o 
  10   0   2       19.25       21.41     11.01 o 
  11   0   2        2.15        3.43     13.85 o 
 -11   1   2       67.78       73.26     23.35 o 
 -10   1   2       55.58       68.59     13.50 o 
  -9   1   2       85.34       83.37     11.79 o 
  -8   1   2      157.87      147.93     11.09 o 
  -7   1   2      680.14      675.92     15.54 o 
  -6   1   2      130.08      123.54      9.89 o 
  -5   1   2     1960.35     2041.74     21.56 o 
  -4   1   2     2010.42     2033.26     23.32 o 
  -3   1   2      241.24      244.73     13.74 o 
  -2   1   2      294.22      261.49     16.39 o 
  -1   1   2     3160.65     3185.17     33.30 o 
   0   1   2     2280.93     2275.75     25.15 o 
   1   1   2       29.33       33.61     11.01 o 
   2   1   2     4088.39     4000.13     27.95 o 
   3   1   2      255.94      253.10     10.44 o 
   4   1   2     1153.21     1101.37     15.53 o 
   5   1   2     1389.91     1321.71     17.25 o 
   6   1   2       84.11       98.50     10.73 o 
   7   1   2       10.45        8.47     12.95 o 
   8   1   2       69.78       61.49     13.83 o 
   9   1   2       44.30       58.14     14.94 o 
  10   1   2       93.30       81.04     16.59 o 
 -12   2   2        5.01        2.06     17.16 o 
 -11   2   2        6.84       11.60     12.43 o 
 -10   2   2       65.50       70.00     11.72 o 
  -9   2   2        2.84        8.17      9.91 o 
  -8   2   2      451.55      442.33     14.90 o 
  -7   2   2      334.34      323.54     13.54 o 
  -6   2   2      324.95      359.98     13.09 o 
  -5   2   2       28.34       28.61      9.57 o 
  -4   2   2      340.30      317.47     11.40 o 
  -3   2   2      352.26      387.28     14.34 o 
  -2   2   2     2821.34     2830.82     28.09 o 
  -1   2   2    13327.22    13363.53    163.27 o 
   0   2   2     3214.24     3220.55     34.32 o 
   1   2   2       28.77       34.89      8.23 o 
   2   2   2     3021.50     2832.22     29.41 o 
   3   2   2     1576.63     1606.34     17.10 o 
   4   2   2      839.66      831.97     13.90 o 
   5   2   2        6.03        5.50     10.22 o 
   6   2   2       13.08       24.61     13.19 o 
   7   2   2       48.32       46.09     11.04 o 
   8   2   2      127.59      131.76     15.05 o 
   9   2   2      246.06      228.28     14.79 o 
  10   2   2        6.72        6.20     13.76 o 
 -12   3   2      184.27      162.18     15.75 o 
 -11   3   2       74.52       71.43     14.02 o 
 -10   3   2        1.71        4.08     10.57 o 
  -9   3   2      135.08      130.97     10.98 o 
  -8   3   2       56.31       64.25      9.64 o 
  -7   3   2      152.02      141.26      9.47 o 
  -6   3   2      201.81      226.71     11.19 o 
  -5   3   2       31.59       33.18      9.72 o 
  -4   3   2      215.80      228.62     12.31 o 
  -3   3   2     1450.78     1494.86     18.66 o 
  -2   3   2    20101.13    19847.26    140.87 o 
  -1   3   2     2422.44     2424.31     22.37 o 
   0   3   2      516.14      550.31     11.69 o 
   1   3   2     1115.99     1092.82     14.68 o 
   2   3   2      175.28      154.95      9.69 o 
   3   3   2      134.56      128.60      8.24 o 
   4   3   2       97.37      103.50      8.78 o 
   5   3   2       19.50       22.49     10.70 o 
   6   3   2       56.05       55.09      9.47 o 
   7   3   2      222.85      196.07     12.52 o 
   8   3   2       39.06       42.93     15.06 o 
   9   3   2       15.38       15.74     13.04 o 
 -12   4   2       57.03       41.60     14.97 o 
 -11   4   2       22.58       29.68     12.24 o 
 -10   4   2      271.99      273.23     12.55 o 
  -9   4   2        0.71        1.51     12.37 o 
  -8   4   2       17.87       20.34     10.19 o 
  -7   4   2      223.44      249.80     11.19 o 
  -6   4   2     2020.72     2129.15     20.21 o 
  -5   4   2        0.41        0.27      8.40 o 
  -4   4   2        2.46        3.25      8.09 o 
  -3   4   2       80.18       93.27      8.38 o 
  -2   4   2     1471.84     1451.13     15.95 o 
  -1   4   2     3338.65     3343.74     30.60 o 
   0   4   2        3.30        9.93      7.74 o 
   1   4   2      231.80      278.16      9.91 o 
   2   4   2       22.89       18.88      7.01 o 
   3   4   2      288.04      302.23      9.52 o 
   4   4   2       87.09       82.34      8.74 o 
   5   4   2       23.08       26.24      8.08 o 
   6   4   2      291.22      275.67     14.49 o 
   7   4   2        7.43       15.91     11.73 o 
   8   4   2      272.29      262.06     12.95 o 
   9   4   2       62.92       44.27     17.16 o 
 -12   5   2      223.66      207.40     15.64 o 
 -11   5   2       78.05       76.14     12.38 o 
 -10   5   2        6.99        8.48     11.15 o 
  -9   5   2        3.47        3.17      9.33 o 
  -8   5   2      506.97      512.32     13.47 o 
  -7   5   2        7.88        6.33      9.77 o 
  -6   5   2       17.69       17.59      9.73 o 
  -5   5   2      124.89      136.10      9.89 o 
  -4   5   2      993.24      987.97     13.73 o 
  -3   5   2       21.88       27.62      7.50 o 
  -2   5   2     2273.56     2281.31     18.74 o 
  -1   5   2        0.64        2.35      6.32 o 
   0   5   2      376.94      392.12      9.98 o 
   1   5   2       24.15       16.35      7.42 o 
   2   5   2       90.17       86.17      8.23 o 
   3   5   2       36.29       42.20      7.85 o 
   4   5   2        0.05        2.60      9.33 o 
   5   5   2      174.42      164.33      9.65 o 
   6   5   2       83.56       86.47     14.49 o 
   7   5   2       19.27       22.55     14.73 o 
   8   5   2        1.89        7.93     13.04 o 
 -12   6   2       60.00       62.07     14.90 o 
 -11   6   2        0.92        1.82     12.26 o 
 -10   6   2       36.95       38.57     12.35 o 
  -9   6   2       19.30       23.25     11.02 o 
  -8   6   2       59.89       62.89     10.77 o 
  -7   6   2       93.02      104.41     10.81 o 
  -6   6   2      195.78      194.50      9.79 o 
  -5   6   2      201.44      182.37     10.15 o 
  -4   6   2      187.09      172.19      8.01 o 
  -3   6   2       81.16       87.53      7.08 o 
  -2   6   2      411.89      430.53      9.27 o 
  -1   6   2      292.45      272.30      9.84 o 
   0   6   2      699.54      683.23     11.61 o 
   1   6   2      973.99      953.28     17.35 o 
   2   6   2       18.68       23.75      7.75 o 
   3   6   2      155.90      167.37     10.61 o 
   4   6   2      217.76      206.55     10.69 o 
   5   6   2      294.59      313.90     11.49 o 
   6   6   2       58.89       54.48     12.02 o 
   7   6   2       87.68       74.40     13.83 o 
 -12   7   2       20.33       17.06     17.24 o 
 -11   7   2       13.48       15.27     12.75 o 
 -10   7   2        0.35        9.99     16.53 o 
  -9   7   2       11.74        9.69      9.88 o 
  -8   7   2       43.69       41.45      9.53 o 
  -7   7   2        5.62        7.47      8.44 o 
  -6   7   2      113.38      118.68      8.57 o 
  -5   7   2       63.34       65.00      8.71 o 
  -4   7   2        6.99       13.52      8.61 o 
  -3   7   2       12.73       15.46      6.51 o 
  -2   7   2      229.34      211.55      8.77 o 
  -1   7   2       84.07       76.80      9.19 o 
   0   7   2      521.13      547.70     11.19 o 
   1   7   2      359.87      354.36      9.90 o 
   2   7   2       13.56       21.64      7.41 o 
   3   7   2       48.65       47.47      9.21 o 
   4   7   2       13.93       23.02      9.02 o 
   5   7   2        0.76       -0.34     11.22 o 
   6   7   2       10.05       19.58     15.13 o 
 -11   8   2       31.71       38.53     15.53 o 
 -10   8   2        0.49        3.21     14.65 o 
  -9   8   2       77.82       86.82     12.18 o 
  -8   8   2        2.09        1.68      8.20 o 
  -7   8   2       13.52       19.30      8.55 o 
  -6   8   2      112.31      109.25      8.96 o 
  -5   8   2      318.71      349.23      9.62 o 
  -4   8   2      203.77      212.08      8.32 o 
  -3   8   2        1.80        6.86      7.71 o 
  -2   8   2       78.43       68.55      8.26 o 
  -1   8   2      581.84      556.73     10.64 o 
   0   8   2      678.46      659.65     11.93 o 
   1   8   2      292.69      280.17     10.33 o 
   2   8   2      498.27      512.82     11.09 o 
   3   8   2       16.24       12.44      7.91 o 
   4   8   2        8.83       17.89     11.69 o 
   5   8   2        7.08        4.16     10.56 o 
 -11   9   2        7.59        6.98     11.98 o 
 -10   9   2      182.37      188.19     23.81 o 
  -9   9   2       51.25       61.73     12.41 o 
  -8   9   2      126.73      133.50     10.32 o 
  -7   9   2      262.46      279.81     11.86 o 
  -6   9   2     1651.87     1620.54     19.17 o 
  -5   9   2     1094.41     1139.21     13.90 o 
  -4   9   2      446.75      461.95     11.03 o 
  -3   9   2       89.90       87.95      7.77 o 
  -2   9   2       75.79       80.65      8.77 o 
  -1   9   2       15.61       16.40      8.12 o 
   0   9   2        0.20       -2.43      8.66 o 
   1   9   2        1.03        1.41      9.76 o 
   2   9   2      396.52      400.05     10.64 o 
   3   9   2        0.19        2.03      9.17 o 
   4   9   2        0.90        0.64      9.14 o 
 -11  10   2        0.25        1.37     13.68 o 
 -10  10   2        1.56        6.87     15.80 o 
  -9  10   2       17.36       16.33     11.94 o 
  -8  10   2      126.34      139.87      9.72 o 
  -7  10   2      392.68      392.32     12.30 o 
  -6  10   2       20.90       27.55      8.64 o 
  -5  10   2      148.17      126.96      9.05 o 
  -4  10   2      346.65      358.95      9.13 o 
  -3  10   2      176.41      177.13      9.27 o 
  -2  10   2        9.66       12.28      7.86 o 
  -1  10   2       31.48       27.93      8.07 o 
   0  10   2       48.14       51.97     10.20 o 
   1  10   2       12.26       14.71      9.37 o 
   2  10   2       29.62       37.19     10.15 o 
   3  10   2       67.14       62.40     10.93 o 
 -10  11   2       54.89       43.55     19.14 o 
  -9  11   2       18.56       17.96     10.71 o 
  -8  11   2        3.83       11.98      9.85 o 
  -7  11   2       23.87       17.81      9.22 o 
  -6  11   2       46.97       43.58      8.44 o 
  -5  11   2       61.30       52.48      8.99 o 
  -4  11   2      115.85      116.16     10.58 o 
  -3  11   2        5.23        6.71     10.16 o 
  -2  11   2       34.80       35.58      7.99 o 
  -1  11   2        1.53        4.80     10.39 o 
   0  11   2        7.46       14.40      9.61 o 
   1  11   2       34.69       39.40     11.32 o 
   2  11   2       15.30       20.53     13.92 o 
  -9  12   2       13.11       17.82     11.14 o 
  -8  12   2        4.46       11.39     11.67 o 
  -7  12   2       24.64       33.17     10.54 o 
  -6  12   2       39.13       36.80      9.62 o 
  -5  12   2       91.33       96.67     11.15 o 
  -4  12   2       41.89       45.91      8.99 o 
  -3  12   2       41.97       32.11      9.72 o 
  -2  12   2        6.76       14.69      8.99 o 
  -1  12   2        0.01       -0.80     11.33 o 
   0  12   2        8.51        7.85     10.59 o 
  -7  13   2       21.99       15.95      9.74 o 
  -6  13   2        0.04       -0.33     10.33 o 
  -5  13   2        0.50        4.60     11.62 o 
  -4  13   2        0.32        1.20     10.57 o 
  -3  13   2       51.99       43.38     10.99 o 
  -2  13   2        6.76       18.12     14.31 o 
   1 -14   3       24.91       27.80     10.03 o 
   2 -14   3       66.05       75.82      9.91 o 
   3 -14   3       49.21       50.97      9.59 o 
   4 -14   3        0.35        2.99      9.10 o 
   5 -14   3       15.40        4.16     10.06 o 
   6 -14   3       13.17        9.93      9.01 o 
   7 -14   3       26.37       27.37     11.47 o 
   8 -14   3       15.64        8.48     11.90 o 
  -1 -13   3       13.67       11.61     11.61 o 
   0 -13   3       47.09       51.25      9.42 o 
   1 -13   3        5.51        3.56     10.76 o 
   2 -13   3        1.16        3.50     10.67 o 
   3 -13   3      171.00      160.20      9.46 o 
   4 -13   3       14.85       15.56      9.38 o 
   5 -13   3       44.88       58.98     10.70 o 
   6 -13   3        0.01        3.94      9.31 o 
   7 -13   3       16.01        9.94      9.54 o 
   8 -13   3       25.18       37.37     10.09 o 
   9 -13   3        9.46       11.90     11.74 o 
  -3 -12   3        2.79        2.81     10.89 o 
  -2 -12   3        6.19       12.40     11.13 o 
  -1 -12   3        0.17        3.83      9.50 o 
   0 -12   3        1.92        0.60      8.11 o 
   1 -12   3        0.35        5.70      8.99 o 
   2 -12   3        7.23        4.93      7.39 o 
   3 -12   3        8.64       16.49      8.84 o 
   4 -12   3        1.62        4.83      8.82 o 
   5 -12   3        0.01        8.51      9.84 o 
   6 -12   3        3.70       10.68      8.74 o 
   7 -12   3      213.79      201.40      9.53 o 
   8 -12   3       57.42       61.41      8.34 o 
   9 -12   3       27.93       22.82     11.25 o 
  10 -12   3       41.31       36.01     10.86 o 
  -4 -11   3       75.28       77.65     11.23 o 
  -3 -11   3        0.42        5.68      9.70 o 
  -2 -11   3        0.98        4.31     10.03 o 
  -1 -11   3       11.32       10.97      7.41 o 
   0 -11   3       11.16        6.49      8.57 o 
   1 -11   3      178.50      175.76     10.07 o 
   2 -11   3        0.45       -0.60      8.75 o 
   3 -11   3      348.28      355.64     10.04 o 
   4 -11   3      355.00      364.06     10.98 o 
   5 -11   3        8.17        8.52      8.11 o 
   6 -11   3      365.13      370.24     10.03 o 
   7 -11   3       14.65       11.27      8.84 o 
   8 -11   3        3.63        7.15      7.69 o 
   9 -11   3       23.07       18.19     10.83 o 
  10 -11   3       52.54       43.61      9.49 o 
  -5 -10   3        2.13       -3.13     11.10 o 
  -4 -10   3       39.65       40.09     10.56 o 
  -3 -10   3       25.75       27.45      9.27 o 
  -2 -10   3        3.28        0.93      7.77 o 
  -1 -10   3       13.65        9.31      8.19 o 
   0 -10   3      208.69      194.16     10.01 o 
   1 -10   3       88.56       81.83      8.00 o 
   2 -10   3      160.44      175.59      9.95 o 
   3 -10   3       21.71       31.98      6.85 o 
   4 -10   3      129.80      120.95      7.96 o 
   5 -10   3      123.19      124.96      8.50 o 
   6 -10   3      679.91      683.56     11.24 o 
   7 -10   3       27.81       36.11      7.93 o 
   8 -10   3       39.64       42.63      8.92 o 
   9 -10   3       27.43       41.97      8.79 o 
  10 -10   3      188.59      185.90     10.84 o 
  11 -10   3       38.71       30.39     11.84 o 
  -6  -9   3       68.57       70.54     13.97 o 
  -5  -9   3       88.12       86.14     12.78 o 
  -4  -9   3       21.99       24.72      8.63 o 
  -3  -9   3        0.25        3.97      9.48 o 
  -2  -9   3       34.01       29.64      9.03 o 
  -1  -9   3      494.44      495.09      9.86 o 
   0  -9   3      277.42      275.91      8.08 o 
   1  -9   3       24.67       21.53      8.09 o 
   2  -9   3       83.13       84.82      7.36 o 
   3  -9   3       55.00       52.48      7.75 o 
   4  -9   3       20.69       17.39      6.89 o 
   5  -9   3        2.57        6.80      8.57 o 
   6  -9   3        0.00        4.87      8.89 o 
   7  -9   3       40.66       39.69      8.31 o 
   8  -9   3      289.02      273.21     10.05 o 
   9  -9   3      595.29      597.01     14.03 o 
  10  -9   3       18.50       16.69      9.77 o 
  11  -9   3        0.35        1.14      9.36 o 
  -7  -8   3        7.40        0.98     16.02 o 
  -6  -8   3       18.73       21.02     10.44 o 
  -5  -8   3      162.38      172.50     12.97 o 
  -4  -8   3        0.16        1.08      8.98 o 
  -3  -8   3      279.30      278.48     10.67 o 
  -2  -8   3       39.73       36.29      7.98 o 
  -1  -8   3      221.25      237.21      8.96 o 
   0  -8   3      109.82      125.70      9.04 o 
   1  -8   3      353.72      368.54      9.47 o 
   2  -8   3      657.49      693.14     11.07 o 
   3  -8   3      473.64      442.05      9.14 o 
   4  -8   3        4.89        5.08      7.54 o 
   5  -8   3      154.91      152.16      8.25 o 
   6  -8   3       19.96       15.66      8.69 o 
   7  -8   3      164.61      164.92      9.79 o 
   8  -8   3      133.29      124.68      8.91 o 
   9  -8   3        4.79        8.18      8.87 o 
  10  -8   3      331.38      333.43     11.98 o 
  11  -8   3      169.77      163.83     11.19 o 
  -8  -7   3       13.33       14.13     13.74 o 
  -7  -7   3        0.34       -0.57     10.68 o 
  -6  -7   3      214.73      193.55     13.58 o 
  -5  -7   3      917.43      921.90     14.98 o 
  -4  -7   3     3985.16     4098.03     22.70 o 
  -3  -7   3        0.64        0.61      8.76 o 
  -2  -7   3       27.84       29.70      8.76 o 
  -1  -7   3      328.43      312.48      9.39 o 
   0  -7   3      281.53      279.38      8.90 o 
   1  -7   3     3157.04     3351.06     33.90 o 
   2  -7   3      893.82      912.74     11.52 o 
   3  -7   3     1709.60     1791.18     30.17 o 
   4  -7   3      110.70      114.39      7.98 o 
   5  -7   3        0.46        0.52      7.66 o 
   6  -7   3      748.94      704.82     13.97 o 
   7  -7   3      104.70      103.54      8.95 o 
   8  -7   3      962.70      958.79     27.20 o 
   9  -7   3      409.73      413.71     10.24 o 
  10  -7   3        5.70        3.89     10.04 o 
  11  -7   3        0.06        0.75      9.51 o 
  12  -7   3        2.46        6.48     12.25 o 
  -8  -6   3       30.78       38.58     15.70 o 
  -7  -6   3        0.06        1.66     10.12 o 
  -6  -6   3      162.53      165.75     14.73 o 
  -5  -6   3      169.50      161.61     11.92 o 
  -4  -6   3      284.47      273.67     11.51 o 
  -3  -6   3     1258.03     1208.27     14.54 o 
  -2  -6   3       76.18       66.84      7.84 o 
  -1  -6   3     1858.02     1867.82     25.25 o 
   0  -6   3      449.25      406.92     10.47 o 
   1  -6   3        0.22        1.55      6.77 o 
   2  -6   3       30.39       28.41      7.58 o 
   3  -6   3      471.43      467.11      9.73 o 
   4  -6   3     1795.78     1834.13     18.14 o 
   5  -6   3     1331.41     1342.48     18.57 o 
   6  -6   3      881.07      867.91     11.76 o 
   7  -6   3        2.50        6.97      8.03 o 
   8  -6   3       70.77       65.38      7.83 o 
   9  -6   3      310.62      319.48     10.25 o 
  10  -6   3       89.75       90.74     10.64 o 
  11  -6   3        7.09        8.42     10.09 o 
  12  -6   3       14.20        9.94     12.36 o 
  -9  -5   3       28.55       24.38     13.50 o 
  -8  -5   3        3.39        2.90     11.64 o 
  -7  -5   3       21.65       25.95     10.02 o 
  -6  -5   3      748.10      680.22     16.84 o 
  -5  -5   3        4.22        7.28      9.31 o 
  -4  -5   3       21.87       20.75     10.06 o 
  -3  -5   3     4149.42     4030.25     60.80 o 
  -2  -5   3     1580.16     1605.63     20.29 o 
  -1  -5   3     4110.00     4139.14     45.83 o 
   0  -5   3     5608.93     5807.44     27.38 o 
   1  -5   3       90.00       68.68      7.33 o 
   2  -5   3      212.81      205.40      9.09 o 
   3  -5   3       40.90       33.87      8.41 o 
   4  -5   3      143.74      151.67      8.08 o 
   5  -5   3     2565.61     2569.67     26.01 o 
   6  -5   3       63.58       54.74      7.97 o 
   7  -5   3       31.11       30.36      7.42 o 
   8  -5   3      992.41      979.54     25.68 o 
   9  -5   3       12.62       11.02      9.53 o 
  10  -5   3        3.56        7.29      9.09 o 
  11  -5   3       36.87       24.30     11.72 o 
 -10  -4   3        3.62       10.67     13.59 o 
  -9  -4   3       18.33       18.71     12.69 o 
  -8  -4   3       35.79       29.03     11.82 o 
  -7  -4   3       29.45       28.18     10.80 o 
  -6  -4   3       38.33       37.10     12.87 o 
  -5  -4   3      100.98       89.15     10.32 o 
  -4  -4   3      150.49      155.93      9.63 o 
  -3  -4   3     1505.99     1612.27     17.38 o 
  -2  -4   3      597.55      612.89     12.18 o 
  -1  -4   3      324.20      378.50     11.32 o 
   0  -4   3      810.14      720.95     13.55 o 
   1  -4   3     5256.85     5173.84     71.71 o 
   2  -4   3      112.48      125.04      9.41 o 
   3  -4   3      240.10      222.57     10.57 o 
   4  -4   3     1235.65     1399.89     14.97 o 
   5  -4   3       84.97       75.29      8.14 o 
   6  -4   3       89.91       94.13      9.01 o 
   7  -4   3      208.66      184.67      9.09 o 
   8  -4   3      105.82       91.61      9.45 o 
   9  -4   3        0.61        2.64      8.67 o 
  10  -4   3       23.76       21.27      9.60 o 
  11  -4   3      156.92      142.13     13.01 o 
 -10  -3   3       13.65       15.66     17.24 o 
  -9  -3   3       48.69       60.06     12.24 o 
  -8  -3   3       31.92       24.19     13.68 o 
  -7  -3   3       25.44       26.93     12.55 o 
  -6  -3   3      266.43      286.02     14.08 o 
  -5  -3   3       25.82       22.36      9.83 o 
  -4  -3   3       54.02       81.22     10.84 o 
  -3  -3   3     2726.94     2653.56     22.75 o 
  -2  -3   3     1363.87     1371.96     17.38 o 
  -1  -3   3      752.39      788.37     14.31 o 
   0  -3   3      264.48      285.27     11.48 o 
   1  -3   3     1412.59     1385.49     17.52 o 
   2  -3   3     6138.09     6131.47     44.87 o 
   3  -3   3       47.28       55.74      6.93 o 
   4  -3   3      667.16      662.06     11.66 o 
   5  -3   3     1013.84      985.86     14.41 o 
   6  -3   3      644.96      606.38     11.84 o 
   7  -3   3      570.14      605.03     11.97 o 
   8  -3   3        0.36        2.41     10.17 o 
   9  -3   3       21.54       35.19      8.91 o 
  10  -3   3        0.00        3.88     11.34 o 
  11  -3   3       62.16       59.77     12.83 o 
 -11  -2   3       50.92       28.39     24.04 o 
 -10  -2   3       19.16       26.24     14.97 o 
  -9  -2   3        7.61       10.99     14.08 o 
  -8  -2   3       58.65       64.16     13.11 o 
  -7  -2   3      147.15      135.32     11.71 o 
  -6  -2   3      962.15      934.21     22.44 o 
  -5  -2   3      187.38      191.14     12.50 o 
  -4  -2   3     1546.46     1549.46     19.86 o 
  -3  -2   3      105.96       92.66      9.62 o 
  -2  -2   3     1378.65     1407.60     19.00 o 
  -1  -2   3       32.31       26.39     11.23 o 
   0  -2   3      472.20      462.65     13.69 o 
   1  -2   3      407.00      492.08     12.80 o 
   2  -2   3     4179.20     4237.62     33.95 o 
   3  -2   3    17067.20    16532.32    163.50 o 
   4  -2   3     1935.72     2033.00     26.70 o 
   5  -2   3        6.66        5.52      8.41 o 
   6  -2   3       90.56       84.56     10.56 o 
   7  -2   3       19.36       24.99     11.22 o 
   8  -2   3       80.53       85.09     12.17 o 
   9  -2   3        4.43        3.57      8.98 o 
  10  -2   3       70.89       82.16     11.26 o 
  11  -2   3        5.17       11.30     16.34 o 
 -11  -1   3       33.91       35.79     17.00 o 
 -10  -1   3      178.57      161.22     14.02 o 
  -9  -1   3       65.18       63.48     11.60 o 
  -8  -1   3       74.34       68.90     14.00 o 
  -7  -1   3       20.87       28.36     12.87 o 
  -6  -1   3      423.46      412.25     12.50 o 
  -5  -1   3        0.92        5.30      9.32 o 
  -4  -1   3      182.27      211.93     10.96 o 
  -3  -1   3       51.51       46.36     10.16 o 
  -2  -1   3     4868.67     4874.86     36.37 o 
  -1  -1   3      971.71      948.41     19.06 o 
   0  -1   3     2795.85     2838.90     30.73 o 
   1  -1   3       52.01       65.80     12.32 o 
   2  -1   3     5439.76     5543.00     37.88 o 
   3  -1   3       35.26       30.26      7.26 o 
   4  -1   3     1906.27     1753.26     19.86 o 
   5  -1   3       17.60       13.86      8.93 o 
   6  -1   3        0.76        2.86      7.28 o 
   7  -1   3       45.96       52.38     10.28 o 
   8  -1   3        0.93        4.73      7.95 o 
   9  -1   3      209.00      229.76     13.31 o 
  10  -1   3        5.78        2.52     21.06 o 
  11  -1   3       65.81       60.98     17.24 o 
 -11   0   3      105.61      120.96     17.40 o 
 -10   0   3       27.73       33.28     14.57 o 
  -9   0   3        0.03       -0.05     13.60 o 
  -8   0   3      108.28      115.18     11.47 o 
  -7   0   3      120.58      135.04     10.94 o 
  -6   0   3     1092.17     1113.14     17.11 o 
  -5   0   3      108.51       98.21      9.65 o 
  -4   0   3      325.99      372.55     12.74 o 
  -3   0   3     1014.90     1037.51     18.55 o 
  -2   0   3     1235.93     1262.51     22.26 o 
  -1   0   3        4.72        6.91     10.51 o 
   0   0   3     2408.77     2439.90     28.51 o 
   1   0   3     1176.66     1149.63     16.74 o 
   2   0   3     1821.75     1726.80     23.53 o 
   3   0   3      582.08      553.15     12.39 o 
   4   0   3      262.73      282.55      9.85 o 
   5   0   3      471.53      471.83     12.17 o 
   6   0   3        0.07       -0.10     11.19 o 
   7   0   3        0.03        3.00      9.28 o 
   8   0   3        1.57        2.99     10.88 o 
   9   0   3        6.15        7.96     14.16 o 
  10   0   3        0.05        0.55     15.45 o 
 -11   1   3        6.78        6.64     27.70 o 
 -10   1   3       41.50       40.95     12.44 o 
  -9   1   3        8.30       14.51     10.66 o 
  -8   1   3       16.77       15.70     11.60 o 
  -7   1   3      541.87      529.07     13.84 o 
  -6   1   3       98.99      100.75      9.55 o 
  -5   1   3     6589.02     6332.06     59.76 o 
  -4   1   3     1649.22     1632.15     21.74 o 
  -3   1   3       13.50       13.21     10.17 o 
  -2   1   3     1838.86     1848.38     24.07 o 
  -1   1   3     7115.96     7199.46     57.10 o 
   0   1   3      167.18      153.13      9.10 o 
   1   1   3      603.77      600.00     12.45 o 
   2   1   3      783.30      756.08     13.09 o 
   3   1   3     3352.78     3329.40     34.40 o 
   4   1   3       25.95       30.31      7.61 o 
   5   1   3        2.94        2.03      8.32 o 
   6   1   3      123.77      112.78     11.02 o 
   7   1   3        0.66        4.35     10.59 o 
   8   1   3        0.79        0.64     13.60 o 
   9   1   3       42.96       46.77     15.05 o 
  10   1   3       11.05        6.92     13.59 o 
 -12   2   3        0.96        9.18     17.70 o 
 -11   2   3        8.99       13.24     13.30 o 
 -10   2   3        5.23        6.99     11.10 o 
  -9   2   3        3.80        2.47     12.27 o 
  -8   2   3       13.35       20.95      9.70 o 
  -7   2   3      961.18      970.49     15.69 o 
  -6   2   3        0.22        0.90      9.19 o 
  -5   2   3      560.07      523.70     14.38 o 
  -4   2   3     3480.43     3427.53     31.47 o 
  -3   2   3      154.86      167.46     13.52 o 
  -2   2   3     6375.26     6373.59     51.02 o 
  -1   2   3        1.92        5.32      8.25 o 
   0   2   3     1087.28     1150.82     15.19 o 
   1   2   3      275.54      254.28     10.33 o 
   2   2   3     1163.97     1108.48     14.15 o 
   3   2   3      124.26      139.23      7.68 o 
   4   2   3      684.24      715.15     12.25 o 
   5   2   3       16.40       17.34      7.79 o 
   6   2   3      888.86      942.16     15.93 o 
   7   2   3       23.31       18.20      9.23 o 
   8   2   3        2.16       11.63     11.51 o 
   9   2   3        0.62       -3.44     12.83 o 
 -12   3   3       30.48       23.16     12.84 o 
 -11   3   3       15.79       18.48     12.25 o 
 -10   3   3        4.03       10.25     10.76 o 
  -9   3   3        2.40        3.77     10.47 o 
  -8   3   3       28.18       34.70     10.54 o 
  -7   3   3      339.16      336.53     12.49 o 
  -6   3   3      514.52      519.64     13.32 o 
  -5   3   3       22.32       19.97     10.08 o 
  -4   3   3     5996.13     5849.50     74.41 o 
  -3   3   3     1105.71     1075.86     16.64 o 
  -2   3   3      716.68      719.96     13.15 o 
  -1   3   3     4175.61     4124.69     54.72 o 
   0   3   3     1817.14     1760.39     18.75 o 
   1   3   3      738.07      741.88     15.73 o 
   2   3   3      224.28      226.22      8.13 o 
   3   3   3      205.55      220.94     10.00 o 
   4   3   3      324.14      297.27     10.65 o 
   5   3   3     1483.16     1488.17     19.79 o 
   6   3   3       10.19       10.35      8.57 o 
   7   3   3      121.77      123.40     12.11 o 
   8   3   3        1.30       -0.81     12.24 o 
   9   3   3       78.14       48.65     12.30 o 
 -12   4   3        1.50        2.56     14.04 o 
 -11   4   3       70.28       64.63     12.44 o 
 -10   4   3       18.44       19.76     14.56 o 
  -9   4   3      332.88      331.81     12.61 o 
  -8   4   3       27.82       26.36     10.89 o 
  -7   4   3        3.09        2.72      9.19 o 
  -6   4   3      668.99      682.31     22.55 o 
  -5   4   3      375.63      368.93     11.81 o 
  -4   4   3      238.23      227.14     11.12 o 
  -3   4   3      736.87      760.06     12.67 o 
  -2   4   3        0.65        0.89      8.21 o 
  -1   4   3       55.67       45.95      7.91 o 
   0   4   3       96.49       76.69      7.58 o 
   1   4   3     4719.22     4649.57     79.74 o 
   2   4   3       59.96       63.88      7.75 o 
   3   4   3      133.08      144.26      8.87 o 
   4   4   3        0.23        3.16      9.11 o 
   5   4   3       19.76       28.25      9.04 o 
   6   4   3       79.95       97.98     13.20 o 
   7   4   3        2.79        5.86     14.81 o 
   8   4   3        0.15      -14.23     16.02 o 
 -12   5   3       48.82       32.70     15.34 o 
 -11   5   3        0.05        1.03     13.83 o 
 -10   5   3        2.67        1.06     12.78 o 
  -9   5   3      213.37      222.24     14.81 o 
  -8   5   3       91.78       96.49     10.80 o 
  -7   5   3        7.72        7.28     12.53 o 
  -6   5   3       17.10       18.85      9.58 o 
  -5   5   3        9.88       21.52      7.34 o 
  -4   5   3      341.52      356.56     10.12 o 
  -3   5   3     1495.11     1342.36     20.38 o 
  -2   5   3      620.82      645.88     11.06 o 
  -1   5   3      744.05      757.17     11.31 o 
   0   5   3       27.23       36.84      8.50 o 
   1   5   3        2.46        2.29      8.38 o 
   2   5   3     1633.27     1544.24     22.42 o 
   3   5   3      143.03      147.30      7.85 o 
   4   5   3        0.05        0.93      8.25 o 
   5   5   3        1.45        6.66     10.32 o 
   6   5   3      196.80      214.88     14.54 o 
   7   5   3       22.18       29.65     12.54 o 
   8   5   3       12.50       10.86     13.21 o 
 -12   6   3        0.58       -6.86     16.59 o 
 -11   6   3       16.24        9.49     15.14 o 
 -10   6   3       19.45       15.98     14.08 o 
  -9   6   3       31.90       34.00     13.52 o 
  -8   6   3       18.45       15.64      9.47 o 
  -7   6   3     1336.90     1331.84     18.65 o 
  -6   6   3      149.64      150.70     11.49 o 
  -5   6   3       68.41       70.63      9.47 o 
  -4   6   3      569.55      561.25     11.15 o 
  -3   6   3       72.08       77.86      8.77 o 
  -2   6   3       63.02       67.14      7.96 o 
  -1   6   3     1108.71     1091.68     13.94 o 
   0   6   3       18.99       17.78      8.70 o 
   1   6   3      529.66      511.10     12.69 o 
   2   6   3       52.65       57.59      8.41 o 
   3   6   3       13.21       20.90      9.63 o 
   4   6   3       20.42       20.93      9.84 o 
   5   6   3        3.00       12.98     10.84 o 
   6   6   3       34.98       31.91     14.20 o 
   7   6   3        8.98       17.24     13.09 o 
 -12   7   3       24.17       19.98     13.59 o 
 -11   7   3        7.03       10.76     22.89 o 
 -10   7   3        2.99       13.52     14.64 o 
  -9   7   3        1.10        5.54     13.67 o 
  -8   7   3        5.54       -0.11     13.92 o 
  -7   7   3      184.23      163.97      9.98 o 
  -6   7   3        4.08        5.89      8.42 o 
  -5   7   3      913.34      895.96     13.35 o 
  -4   7   3      191.29      173.38      9.52 o 
  -3   7   3      213.64      208.01      8.91 o 
  -2   7   3      259.05      254.29      9.52 o 
  -1   7   3      286.11      277.27      8.67 o 
   0   7   3        6.72       11.69      7.17 o 
   1   7   3      298.78      312.98      9.05 o 
   2   7   3       17.22       24.53      8.15 o 
   3   7   3        5.81        4.38      9.49 o 
   4   7   3      280.42      302.08     11.29 o 
   5   7   3        1.91       11.02     10.81 o 
   6   7   3        1.65        3.18     12.74 o 
 -11   8   3       23.50       22.67     23.81 o 
 -10   8   3        6.00        9.12     14.88 o 
  -9   8   3       10.23        7.78     14.25 o 
  -8   8   3       15.98       14.80     11.77 o 
  -7   8   3       75.93       65.38     10.77 o 
  -6   8   3      383.71      399.52     10.23 o 
  -5   8   3      234.77      260.84      8.91 o 
  -4   8   3      612.08      592.36     10.48 o 
  -3   8   3      203.00      222.68      9.30 o 
  -2   8   3      475.03      475.87      9.86 o 
  -1   8   3        7.23        9.56      9.10 o 
   0   8   3       35.30       33.20      8.55 o 
   1   8   3      163.86      149.26      8.50 o 
   2   8   3       88.68       84.04      8.91 o 
   3   8   3       46.14       41.82      8.83 o 
   4   8   3        0.22        0.50     10.29 o 
   5   8   3        3.44        6.13     12.48 o 
 -11   9   3        0.54        9.39     23.35 o 
 -10   9   3        1.97        5.95     15.38 o 
  -9   9   3      228.99      249.41     16.35 o 
  -8   9   3       52.80       50.56     11.53 o 
  -7   9   3        6.25       14.11      7.94 o 
  -6   9   3      204.56      186.06      9.38 o 
  -5   9   3     1089.72     1064.64     22.07 o 
  -4   9   3      295.34      269.74      8.81 o 
  -3   9   3        8.07        3.41      8.31 o 
  -2   9   3        5.18       10.90      9.38 o 
  -1   9   3      106.75      105.18      8.82 o 
   0   9   3       70.09       82.35      9.84 o 
   1   9   3        8.42       12.52      8.08 o 
   2   9   3       68.55       72.62     10.84 o 
   3   9   3        7.24       12.11     10.99 o 
   4   9   3        4.08        5.17     13.27 o 
 -10  10   3        0.06        2.08     16.11 o 
  -9  10   3        0.49       -0.83     11.55 o 
  -8  10   3      133.50      141.13     10.31 o 
  -7  10   3      628.06      694.54     14.77 o 
  -6  10   3        3.19        3.06      8.76 o 
  -5  10   3        7.86       15.36      8.63 o 
  -4  10   3      279.93      289.66     10.14 o 
  -3  10   3      110.09      109.76      9.38 o 
  -2  10   3        1.09        1.65      7.36 o 
  -1  10   3        0.06        3.58      8.31 o 
   0  10   3        6.77        7.72      9.23 o 
   1  10   3        0.19        3.89      8.79 o 
   2  10   3        9.20       15.88     11.18 o 
   3  10   3       37.99       39.63     12.23 o 
 -10  11   3       28.20       22.44     16.48 o 
  -9  11   3       46.95       46.38     14.82 o 
  -8  11   3        5.46        6.34     10.38 o 
  -7  11   3       29.65       35.14     10.51 o 
  -6  11   3        0.17        0.45      9.10 o 
  -5  11   3       24.37       26.34     10.50 o 
  -4  11   3       68.59       70.10      8.87 o 
  -3  11   3      108.42      107.81      8.53 o 
  -2  11   3      103.74      111.51     11.13 o 
  -1  11   3        1.88       13.62     10.69 o 
   0  11   3        0.01        6.39      9.03 o 
   1  11   3        3.24        2.52      9.26 o 
  -8  12   3       24.17       27.14      9.71 o 
  -7  12   3        1.51       -1.57      9.97 o 
  -6  12   3       11.60        8.73     10.94 o 
  -5  12   3        8.02        7.86      9.97 o 
  -4  12   3       47.27       45.93     10.12 o 
  -3  12   3       33.92       38.69      8.62 o 
  -2  12   3       41.12       37.13     10.49 o 
  -1  12   3        5.15        3.84     10.54 o 
  -5  13   3        0.86        3.07     12.05 o 
  -4  13   3       33.01       32.97     23.35 o 
   1 -14   4        8.91       11.60      9.66 o 
   2 -14   4        0.52       -4.60      9.97 o 
   3 -14   4       18.12       19.25      8.04 o 
   4 -14   4        2.22        5.75      8.87 o 
   5 -14   4        3.57        4.32     10.10 o 
   6 -14   4        1.21        3.68      8.97 o 
   7 -14   4       45.50       54.64     11.53 o 
   8 -14   4        2.22        5.66     11.84 o 
  -1 -13   4       16.42       19.25     10.27 o 
   0 -13   4       46.51       41.26     10.11 o 
   1 -13   4      122.12      129.11     10.29 o 
   2 -13   4       50.66       55.00      8.31 o 
   3 -13   4       50.33       49.92      9.70 o 
   4 -13   4      104.23      115.55      9.27 o 
   5 -13   4      229.14      234.08      9.69 o 
   6 -13   4       40.08       47.25     10.71 o 
   7 -13   4       17.41       26.44      8.66 o 
   8 -13   4        0.41       -1.96      9.06 o 
   9 -13   4        3.13        6.45     10.26 o 
  -3 -12   4       13.57       14.95     11.62 o 
  -2 -12   4       14.66       13.73      9.79 o 
  -1 -12   4        2.83        5.62      8.46 o 
   0 -12   4       51.17       50.61      7.95 o 
   1 -12   4       10.20       12.61      9.17 o 
   2 -12   4       41.46       41.20      9.72 o 
   3 -12   4        4.52        1.82      9.59 o 
   4 -12   4        1.83        3.00      7.85 o 
   5 -12   4        0.14        5.44      9.81 o 
   6 -12   4       37.53       31.76      8.33 o 
   7 -12   4       93.70       98.56      8.86 o 
   8 -12   4        5.84       11.01     10.44 o 
   9 -12   4      102.25      111.51     10.97 o 
  10 -12   4        3.02        8.00     10.52 o 
  -4 -11   4       27.08       29.06     11.50 o 
  -3 -11   4       43.68       53.40     10.04 o 
  -2 -11   4       50.56       45.36     10.36 o 
  -1 -11   4       64.62       67.50     10.18 o 
   0 -11   4       50.89       49.14      7.87 o 
   1 -11   4       80.20       83.03      7.97 o 
   2 -11   4      161.49      165.90      8.56 o 
   3 -11   4        0.05       -7.37      8.37 o 
   4 -11   4      408.03      424.09     10.27 o 
   5 -11   4       48.36       50.01      7.11 o 
   6 -11   4        3.49        1.80      8.19 o 
   7 -11   4        0.17       -1.72      8.65 o 
   8 -11   4       53.82       49.80      8.52 o 
   9 -11   4        2.30        4.54      8.74 o 
  10 -11   4        0.98       -4.94     11.56 o 
  -5 -10   4       16.35       15.54      9.50 o 
  -4 -10   4       13.56       14.14     11.00 o 
  -3 -10   4       24.49       31.00      8.34 o 
  -2 -10   4       20.44       24.11      7.80 o 
  -1 -10   4      466.89      478.93      9.90 o 
   0 -10   4      640.08      683.37     11.29 o 
   1 -10   4       47.97       48.85      7.41 o 
   2 -10   4      253.97      247.87      9.23 o 
   3 -10   4       11.16       14.17      7.40 o 
   4 -10   4       95.05       91.99      9.30 o 
   5 -10   4      517.56      486.12      9.67 o 
   6 -10   4        2.51        0.91      9.17 o 
   7 -10   4      450.02      447.67      9.85 o 
   8 -10   4        5.76       -1.38      7.34 o 
   9 -10   4        6.62        6.39      9.09 o 
  10 -10   4        3.40        8.72      9.95 o 
  11 -10   4        2.38       -0.20     10.53 o 
  -6  -9   4       81.32       66.43     11.57 o 
  -5  -9   4        0.02       -3.44     10.54 o 
  -4  -9   4       31.36       29.05      9.82 o 
  -3  -9   4       95.62      104.31     10.36 o 
  -2  -9   4       77.11       89.01      9.50 o 
  -1  -9   4        1.58        2.22      6.76 o 
   0  -9   4       49.14       38.25      7.89 o 
   1  -9   4      128.25      126.12      8.09 o 
   2  -9   4      164.02      175.62      9.87 o 
   3  -9   4        0.05        3.38      7.13 o 
   4  -9   4      158.63      152.60      8.42 o 
   5  -9   4      988.93      966.80     24.09 o 
   6  -9   4       23.27       13.79      8.89 o 
   7  -9   4      148.00      124.30      8.88 o 
   8  -9   4      295.69      306.00     10.75 o 
   9  -9   4        6.30        9.85      9.99 o 
  10  -9   4      144.67      156.85     11.88 o 
  11  -9   4       28.07       31.52     11.80 o 
  -7  -8   4       76.00       51.86     12.14 o 
  -6  -8   4       40.14       37.89     10.68 o 
  -5  -8   4       12.61       13.71     10.07 o 
  -4  -8   4     2010.85     2027.37     30.83 o 
  -3  -8   4      517.05      514.50     10.83 o 
  -2  -8   4      182.38      176.97      9.73 o 
  -1  -8   4      661.44      636.16     12.92 o 
   0  -8   4      215.70      203.44      8.14 o 
   1  -8   4      253.69      243.26      9.73 o 
   2  -8   4       31.23       40.84      8.70 o 
   3  -8   4        4.39        5.08      6.92 o 
   4  -8   4       75.75       74.08      7.99 o 
   5  -8   4     1955.65     1996.45     17.38 o 
   6  -8   4       52.02       59.74      8.09 o 
   7  -8   4      338.00      333.18      9.21 o 
   8  -8   4      116.25      117.50     10.07 o 
   9  -8   4       33.50       34.02      9.13 o 
  10  -8   4      103.91      122.25     10.96 o 
  11  -8   4        0.02        1.75      9.09 o 
  -8  -7   4      184.60      166.24     17.40 o 
  -7  -7   4       74.12       74.49     13.15 o 
  -6  -7   4       64.39       63.54     10.28 o 
  -5  -7   4       26.18       30.17     11.32 o 
  -4  -7   4       67.26       63.88      8.25 o 
  -3  -7   4      478.25      458.75     10.13 o 
  -2  -7   4      197.82      199.61      8.70 o 
  -1  -7   4      192.97      185.05      9.44 o 
   0  -7   4      102.26      124.11      7.38 o 
   1  -7   4      351.76      286.67      9.00 o 
   2  -7   4      747.07      737.79     10.48 o 
   3  -7   4        5.14        2.32      7.16 o 
   4  -7   4      251.20      264.25      8.91 o 
   5  -7   4      504.49      485.65      9.69 o 
   6  -7   4       39.54       43.99      7.83 o 
   7  -7   4        6.62        7.55      8.53 o 
   8  -7   4       17.89       14.04      7.67 o 
   9  -7   4       29.58       23.44      9.59 o 
  10  -7   4      108.40       99.20      9.11 o 
  11  -7   4       34.73       26.44     10.11 o 
  -9  -6   4        8.60       10.30     17.24 o 
  -8  -6   4       20.44       16.71     10.85 o 
  -7  -6   4        0.00        2.18     11.56 o 
  -6  -6   4      222.79      219.46     14.81 o 
  -5  -6   4      613.09      599.33     13.20 o 
  -4  -6   4      853.27      837.20     14.36 o 
  -3  -6   4      562.50      589.53     11.97 o 
  -2  -6   4      392.59      389.15      9.83 o 
  -1  -6   4      297.48      346.86      9.55 o 
   0  -6   4      101.98      103.83      7.52 o 
   1  -6   4      397.68      461.23     10.06 o 
   2  -6   4      497.63      430.55     10.42 o 
   3  -6   4      595.32      594.85     10.71 o 
   4  -6   4      183.18      186.87      8.08 o 
   5  -6   4      793.41      803.03     12.07 o 
   6  -6   4      113.19      104.34      9.59 o 
   7  -6   4        0.42        1.43      7.83 o 
   8  -6   4      377.24      361.04     10.30 o 
   9  -6   4      125.48      122.15      9.29 o 
  10  -6   4        0.44        3.11     10.21 o 
  11  -6   4      119.82      138.23     12.44 o 
  -9  -5   4      180.10      171.54     14.73 o 
  -8  -5   4       30.79       35.46     12.32 o 
  -7  -5   4        1.93       12.28     10.76 o 
  -6  -5   4     1558.89     1478.68     18.81 o 
  -5  -5   4     1471.24     1379.69     21.91 o 
  -4  -5   4      280.35      280.67     10.27 o 
  -3  -5   4     1504.73     1472.94     15.50 o 
  -2  -5   4      379.64      376.56     10.68 o 
  -1  -5   4        0.46        1.16      6.72 o 
   0  -5   4       73.77       80.17      9.03 o 
   1  -5   4     5143.03     5153.54     56.11 o 
   2  -5   4     1145.54     1185.81     14.10 o 
   3  -5   4     1955.17     1980.03     32.14 o 
   4  -5   4     1088.29     1093.51     13.24 o 
   5  -5   4      403.99      442.97     10.20 o 
   6  -5   4      245.82      253.76      9.09 o 
   7  -5   4      145.59      142.34      8.10 o 
   8  -5   4       88.61       92.11      8.39 o 
   9  -5   4        4.40        6.72      7.77 o 
  10  -5   4       48.53       66.56     10.68 o 
  11  -5   4       19.40       24.47     11.54 o 
 -10  -4   4       15.89       13.17     13.79 o 
  -9  -4   4      181.63      201.50     16.51 o 
  -8  -4   4       12.98       18.81     13.60 o 
  -7  -4   4      115.30      111.64     13.84 o 
  -6  -4   4       61.17       59.42     13.52 o 
  -5  -4   4      939.15      922.18     15.98 o 
  -4  -4   4      138.86      141.57      8.80 o 
  -3  -4   4        4.67        4.84      7.23 o 
  -2  -4   4       46.62       39.99      8.02 o 
  -1  -4   4       10.54        9.76      7.73 o 
   0  -4   4      757.72      754.33     12.99 o 
   1  -4   4      230.13      209.70      8.86 o 
   2  -4   4        0.04        0.94      6.40 o 
   3  -4   4      872.67      830.25     11.78 o 
   4  -4   4     5139.68     5019.19     40.15 o 
   5  -4   4      165.05      170.59     10.84 o 
   6  -4   4       47.84       49.38      7.78 o 
   7  -4   4        0.25       -2.20      7.93 o 
   8  -4   4       12.78       17.21      9.40 o 
   9  -4   4       40.42       50.57     10.21 o 
  10  -4   4        5.15        6.72     10.44 o 
  11  -4   4        9.32       16.35     10.34 o 
 -10  -3   4        4.87        7.76     12.96 o 
  -9  -3   4       86.29       82.38     12.61 o 
  -8  -3   4      110.81      126.12     12.09 o 
  -7  -3   4       39.73       35.05     13.19 o 
  -6  -3   4     1544.76     1472.91     20.72 o 
  -5  -3   4        7.38        7.01      7.79 o 
  -4  -3   4      907.24      942.57     14.86 o 
  -3  -3   4      267.66      259.31     11.07 o 
  -2  -3   4       19.07       23.43      9.09 o 
  -1  -3   4       51.57       69.12      8.34 o 
   0  -3   4      517.97      525.81     12.62 o 
   1  -3   4      266.47      266.67     11.10 o 
   2  -3   4     1521.03     1616.21     19.79 o 
   3  -3   4     9449.94     9330.24     93.12 o 
   4  -3   4       13.80        7.56      6.96 o 
   5  -3   4      380.36      407.05      9.56 o 
   6  -3   4      313.23      324.77     13.36 o 
   7  -3   4      157.28      192.36     10.20 o 
   8  -3   4      172.92      173.99     10.25 o 
   9  -3   4      103.34       96.19      9.45 o 
  10  -3   4       64.04       71.10      9.98 o 
  11  -3   4      104.27       93.53     10.91 o 
 -11  -2   4        4.98        6.59     16.75 o 
 -10  -2   4      127.88      129.76     16.35 o 
  -9  -2   4        7.83       15.22     13.76 o 
  -8  -2   4        0.43       -2.94     12.86 o 
  -7  -2   4      100.38      110.99     13.84 o 
  -6  -2   4      730.75      723.40     15.77 o 
  -5  -2   4      988.21     1066.25     15.81 o 
  -4  -2   4     1397.74     1309.05     17.20 o 
  -3  -2   4     4287.07     4427.87     29.28 o 
  -2  -2   4     1244.29     1347.52     18.07 o 
  -1  -2   4     3852.60     3877.47     39.79 o 
   0  -2   4       22.89       16.53      7.76 o 
   1  -2   4     2928.09     2928.69     22.82 o 
   2  -2   4     5640.76     5704.08     49.28 o 
   3  -2   4     4403.88     4345.93     29.37 o 
   4  -2   4      528.72      520.43     13.71 o 
   5  -2   4       48.54       51.74      8.44 o 
   6  -2   4       18.05       16.98     10.39 o 
   7  -2   4      196.77      218.94     11.24 o 
   8  -2   4      403.10      420.86     10.94 o 
   9  -2   4       26.61       22.68      9.78 o 
  10  -2   4        7.46       10.75     12.53 o 
  11  -2   4       44.00       35.13     14.31 o 
 -11  -1   4        8.21       10.73     16.94 o 
 -10  -1   4       43.50       49.79     15.62 o 
  -9  -1   4      113.93      116.14     14.73 o 
  -8  -1   4       51.12       51.35     12.05 o 
  -7  -1   4       51.35       54.69     10.43 o 
  -6  -1   4      786.18      753.31     14.92 o 
  -5  -1   4       41.61       43.68      9.04 o 
  -4  -1   4        4.94        7.68      8.52 o 
  -3  -1   4    13352.02    13215.12     53.76 o 
  -2  -1   4      802.48      804.88     16.06 o 
  -1  -1   4      166.11      169.85      9.82 o 
   0  -1   4     3122.56     3300.45     50.92 o 
   1  -1   4     1073.73     1074.87     14.91 o 
   2  -1   4     2660.10     2613.82     24.78 o 
   3  -1   4     1078.24     1116.08     14.15 o 
   4  -1   4      565.15      542.20     10.46 o 
   5  -1   4      659.32      611.13     11.94 o 
   6  -1   4      283.63      262.88      9.99 o 
   7  -1   4     1005.30      949.56     22.17 o 
   8  -1   4       14.06       18.81     10.54 o 
   9  -1   4       37.89       49.31     10.32 o 
  10  -1   4      155.87      156.59     23.81 o 
 -11   0   4        4.23        8.38     15.94 o 
 -10   0   4       40.71       54.40     15.14 o 
  -9   0   4        5.60        8.61     10.82 o 
  -8   0   4       97.59      110.56     11.25 o 
  -7   0   4        0.69        4.82      9.99 o 
  -6   0   4      145.45      139.32     10.44 o 
  -5   0   4      512.12      466.03     12.89 o 
  -4   0   4     2941.55     2713.15     25.28 o 
  -3   0   4      790.63      720.68     15.76 o 
  -2   0   4        2.84       13.98     10.25 o 
  -1   0   4      890.99      902.92     18.48 o 
   0   0   4      323.87      319.47     13.83 o 
   1   0   4     1236.37     1272.74     16.38 o 
   2   0   4        3.00        6.68      7.08 o 
   3   0   4     1812.16     1730.45     19.96 o 
   4   0   4       13.49       11.87      8.16 o 
   5   0   4      320.68      309.56      9.85 o 
   6   0   4        0.13        2.80      8.97 o 
   7   0   4        2.54        6.73     10.15 o 
   8   0   4      118.05      114.71     10.70 o 
   9   0   4       10.37        8.92     11.86 o 
  10   0   4      310.81      237.59     27.24 o 
 -11   1   4       29.01       25.25     19.01 o 
 -10   1   4        0.60        3.67     12.65 o 
  -9   1   4      338.59      342.61     15.34 o 
  -8   1   4      251.97      253.79     12.10 o 
  -7   1   4      277.50      282.32     11.77 o 
  -6   1   4      178.05      196.13     10.78 o 
  -5   1   4       77.95       62.19      8.14 o 
  -4   1   4     1741.99     1699.27     22.11 o 
  -3   1   4        0.03        2.43      7.87 o 
  -2   1   4       58.77       63.60      8.70 o 
  -1   1   4     2448.15     2382.38     30.38 o 
   0   1   4       78.61       79.72      7.37 o 
   1   1   4      997.30      946.46     13.30 o 
   2   1   4       45.67       42.68      7.10 o 
   3   1   4      242.42      246.78      8.32 o 
   4   1   4      633.94      632.82     11.35 o 
   5   1   4      352.74      353.33     11.17 o 
   6   1   4      263.71      265.74     11.51 o 
   7   1   4       99.26      101.78     12.80 o 
   8   1   4        0.78        3.96      9.87 o 
   9   1   4      179.37      166.52     14.29 o 
  10   1   4       39.67       33.18     14.10 o 
 -12   2   4       10.03       10.00     15.44 o 
 -11   2   4       23.94       20.49     11.91 o 
 -10   2   4       64.34       57.50     12.10 o 
  -9   2   4        0.48        4.17     10.96 o 
  -8   2   4      161.32      166.81     12.19 o 
  -7   2   4       72.57       81.59     11.02 o 
  -6   2   4      513.83      534.13     13.83 o 
  -5   2   4      345.26      306.94     14.42 o 
  -4   2   4        0.65        6.07     11.98 o 
  -3   2   4     2207.76     2251.07     24.08 o 
  -2   2   4     1116.95     1062.62     16.22 o 
  -1   2   4     4127.50     4051.96     50.72 o 
   0   2   4     1629.38     1655.71     28.12 o 
   1   2   4      203.39      169.43      9.66 o 
   2   2   4       14.42       13.29      6.55 o 
   3   2   4      759.87      782.06     12.43 o 
   4   2   4      358.18      365.12      9.46 o 
   5   2   4       15.96       16.86      8.51 o 
   6   2   4      371.32      356.00     12.31 o 
   7   2   4      173.87      185.08     13.77 o 
   8   2   4       35.62       28.03     14.81 o 
   9   2   4      120.36       84.10     12.22 o 
 -12   3   4       23.07       22.79     15.39 o 
 -11   3   4      360.16      370.34     16.19 o 
 -10   3   4        7.09        7.28     12.23 o 
  -9   3   4       13.62       14.19     11.26 o 
  -8   3   4       44.84       50.85     11.52 o 
  -7   3   4      126.76      122.85     13.26 o 
  -6   3   4       18.78       26.21     12.22 o 
  -5   3   4      848.93      893.53     24.27 o 
  -4   3   4      244.73      286.42     12.26 o 
  -3   3   4      325.03      266.99     11.34 o 
  -2   3   4     6076.07     6185.81     44.04 o 
  -1   3   4        7.81       13.67      7.49 o 
   0   3   4       26.85       23.56      7.08 o 
   1   3   4       49.88       38.43      7.57 o 
   2   3   4       21.34       33.06      7.39 o 
   3   3   4      949.23      948.52     13.09 o 
   4   3   4       27.72       31.57      7.89 o 
   5   3   4      407.33      405.23     12.21 o 
   6   3   4       44.89       45.39      9.52 o 
   7   3   4       59.68       57.33     12.37 o 
   8   3   4       61.13       60.84     15.70 o 
   9   3   4       97.90       69.33     14.60 o 
 -12   4   4       17.49       16.06     17.07 o 
 -11   4   4      146.34      144.69     23.58 o 
 -10   4   4        9.08       10.89     14.33 o 
  -9   4   4        1.98        8.55     11.04 o 
  -8   4   4      430.99      416.59     12.30 o 
  -7   4   4      104.60      131.41     10.67 o 
  -6   4   4       11.44       20.49     11.82 o 
  -5   4   4       33.62       39.54      9.94 o 
  -4   4   4      578.55      566.68     12.04 o 
  -3   4   4       39.67       18.81      7.72 o 
  -2   4   4      713.61      681.54     13.81 o 
  -1   4   4     1749.38     1604.85     14.84 o 
   0   4   4     2448.13     2443.55     21.10 o 
   1   4   4      948.18      941.24     11.90 o 
   2   4   4      695.99      709.88     11.93 o 
   3   4   4       90.80       93.23      8.10 o 
   4   4   4       15.67       17.00      7.37 o 
   5   4   4      170.10      157.04     10.75 o 
   6   4   4       19.00       20.48     10.06 o 
   7   4   4      103.97      102.63     11.07 o 
   8   4   4       72.89       65.83     12.22 o 
 -12   5   4        7.24        8.94     17.48 o 
 -11   5   4      108.77      113.33     24.50 o 
 -10   5   4        0.90       -0.75     12.06 o 
  -9   5   4        5.42       15.39     13.27 o 
  -8   5   4      339.47      349.40     13.41 o 
  -7   5   4      519.56      545.52     16.02 o 
  -6   5   4        0.25        9.16     12.87 o 
  -5   5   4      779.52      816.71     14.75 o 
  -4   5   4      233.69      229.13      9.45 o 
  -3   5   4     1312.74     1306.52     18.22 o 
  -2   5   4     4217.70     4096.31     21.33 o 
  -1   5   4       87.03       93.45      8.02 o 
   0   5   4       91.06       91.86      8.36 o 
   1   5   4       11.08       18.26      8.52 o 
   2   5   4      147.91      142.95      8.13 o 
   3   5   4      116.69      107.33      8.55 o 
   4   5   4      156.22      157.65      9.10 o 
   5   5   4        0.94        5.00     10.16 o 
   6   5   4       13.80       19.67     10.18 o 
   7   5   4       17.05       15.26     10.85 o 
 -12   6   4        5.55        5.29     16.92 o 
 -11   6   4        1.17        6.04     15.38 o 
 -10   6   4       16.51       19.84     11.86 o 
  -9   6   4       69.40       80.10     13.84 o 
  -8   6   4      745.91      743.47     22.09 o 
  -7   6   4     1505.69     1504.52     19.10 o 
  -6   6   4      338.42      313.31     12.80 o 
  -5   6   4       14.06       11.91      9.39 o 
  -4   6   4      229.75      222.43      9.07 o 
  -3   6   4       45.24       48.30      7.06 o 
  -2   6   4      116.91      107.68      9.09 o 
  -1   6   4      578.60      571.51     11.21 o 
   0   6   4      371.22      359.47      9.84 o 
   1   6   4      217.87      228.04     10.10 o 
   2   6   4        1.05        4.10      7.91 o 
   3   6   4      181.64      193.81     10.30 o 
   4   6   4       16.40       21.92      7.99 o 
   5   6   4       31.89       26.92      8.43 o 
   6   6   4        3.91        9.40     11.39 o 
 -11   7   4       16.17       17.72     15.86 o 
 -10   7   4       21.10       26.11     12.70 o 
  -9   7   4        1.80        6.18     14.08 o 
  -8   7   4       72.01       72.32     14.08 o 
  -7   7   4      634.71      648.23     16.43 o 
  -6   7   4     1412.64     1413.82     23.79 o 
  -5   7   4      132.32      142.75      9.07 o 
  -4   7   4      875.61      864.95     13.28 o 
  -3   7   4     2343.20     2299.12     25.61 o 
  -2   7   4       59.52       66.30      8.38 o 
  -1   7   4       40.84       49.04      7.57 o 
   0   7   4       38.30       42.10      7.52 o 
   1   7   4        4.31        6.45      8.37 o 
   2   7   4        8.74        8.29      7.72 o 
   3   7   4       86.26       94.12     10.56 o 
   4   7   4      100.67      101.46      8.92 o 
   5   7   4       13.86       11.02     12.15 o 
   6   7   4       47.52       41.19     12.19 o 
 -11   8   4       19.98       13.87     16.34 o 
 -10   8   4       31.81       31.65     12.41 o 
  -9   8   4        4.19        3.64     14.65 o 
  -8   8   4       49.73       42.44     11.51 o 
  -7   8   4       49.27       38.85     11.22 o 
  -6   8   4        7.76        6.01      9.78 o 
  -5   8   4       36.04       33.42      7.66 o 
  -4   8   4      108.77      108.12      8.57 o 
  -3   8   4      164.45      166.16     10.62 o 
  -2   8   4       11.61        8.62      7.50 o 
  -1   8   4       62.27       55.50      9.31 o 
   0   8   4       13.38       18.05      8.44 o 
   1   8   4        0.15        1.72      8.58 o 
   2   8   4        5.01       -0.01      8.36 o 
   3   8   4      112.41      110.24     11.20 o 
   4   8   4       36.66       45.40      9.54 o 
   5   8   4       26.28       25.08     12.04 o 
 -11   9   4        0.01       -5.44     13.85 o 
 -10   9   4        5.09        9.79     12.66 o 
  -9   9   4       13.76       15.34     15.22 o 
  -8   9   4      155.03      160.42     14.78 o 
  -7   9   4      168.41      169.46      9.88 o 
  -6   9   4       39.78       35.77      7.86 o 
  -5   9   4       80.51       85.57      9.84 o 
  -4   9   4       28.72       32.07      9.33 o 
  -3   9   4       10.33        5.61      8.63 o 
  -2   9   4       83.87       92.06      7.18 o 
  -1   9   4       19.71       16.36      7.87 o 
   0   9   4        0.08        5.77      7.92 o 
   1   9   4       45.32       50.83      7.80 o 
   2   9   4       13.48       18.37      9.63 o 
   3   9   4        3.96        4.79     10.14 o 
 -10  10   4       15.00        7.04     13.30 o 
  -9  10   4       42.16       44.17     15.62 o 
  -8  10   4       19.00       21.00     10.22 o 
  -7  10   4       26.99       30.10      9.25 o 
  -6  10   4      167.50      174.85     10.25 o 
  -5  10   4      121.80      107.78     10.61 o 
  -4  10   4        5.65        6.05      8.01 o 
  -3  10   4       30.23       37.42     10.16 o 
  -2  10   4       29.80       34.86      9.05 o 
  -1  10   4       78.93       96.69      9.71 o 
   0  10   4       11.46       18.14      8.84 o 
   1  10   4        7.85       10.23      9.84 o 
   2  10   4        2.38        2.91     11.50 o 
  -9  11   4       25.24       21.85     13.79 o 
  -8  11   4        1.88        7.71     10.83 o 
  -7  11   4       10.25       14.58     11.80 o 
  -6  11   4        3.70        6.77      8.83 o 
  -5  11   4        9.80       15.44      8.63 o 
  -4  11   4        1.27        2.90     10.61 o 
  -3  11   4       61.67       58.77      9.81 o 
  -2  11   4        9.44       14.63      9.79 o 
  -1  11   4       37.36       41.76     11.30 o 
   0  11   4        2.09       -1.44     10.35 o 
  -7  12   4       14.02       12.67     12.26 o 
  -6  12   4        3.21        4.74     11.23 o 
  -5  12   4       18.63       20.56     10.05 o 
  -4  12   4       36.18       40.87     10.46 o 
  -3  12   4        0.02        0.45      9.64 o 
  -2  12   4        4.60       11.85     10.59 o 
   3 -15   5        2.76       11.45     16.51 o 
   4 -15   5      120.15      100.93     11.30 o 
   5 -15   5      105.47       91.60     12.46 o 
   0 -14   5       41.79       31.08     10.68 o 
   1 -14   5       23.43       22.98     10.43 o 
   2 -14   5        3.13        3.73     10.96 o 
   3 -14   5       45.02       44.64      8.59 o 
   4 -14   5       47.67       52.78     11.30 o 
   5 -14   5      118.37      110.20      8.88 o 
   6 -14   5      147.96      136.04      9.74 o 
   7 -14   5       11.22       12.83     10.15 o 
   8 -14   5        7.76       11.14      9.55 o 
  -2 -13   5       37.09       45.76      9.72 o 
  -1 -13   5      229.14      221.90      9.78 o 
   0 -13   5       39.40       53.51      9.85 o 
   1 -13   5        6.13       15.32      8.77 o 
   2 -13   5        0.80       -0.90     10.36 o 
   3 -13   5       17.31       15.86      7.82 o 
   4 -13   5      437.10      443.50     10.06 o 
   5 -13   5       15.09       10.95     10.27 o 
   6 -13   5        9.52       12.45      7.89 o 
   7 -13   5       58.81       54.08      9.86 o 
   8 -13   5       13.60       17.82     10.01 o 
   9 -13   5       24.54       22.07     10.35 o 
  -3 -12   5        3.79        4.11     10.28 o 
  -2 -12   5        2.62        9.79      9.68 o 
  -1 -12   5       12.97       16.46      9.29 o 
   0 -12   5       53.71       60.87     10.32 o 
   1 -12   5      237.56      231.63      9.82 o 
   2 -12   5       41.38       52.03      9.90 o 
   3 -12   5        5.24        6.47      7.23 o 
   4 -12   5        0.56       -6.53      7.22 o 
   5 -12   5       10.62       11.71      7.32 o 
   6 -12   5      109.51      114.98     10.21 o 
   7 -12   5       16.56       20.09     10.07 o 
   8 -12   5        0.13        2.28      8.28 o 
   9 -12   5        0.16        2.39      9.10 o 
  10 -12   5      143.68      108.84     11.69 o 
  -4 -11   5       17.27       21.31     10.30 o 
  -3 -11   5       50.31       56.02      9.47 o 
  -2 -11   5       12.23       10.69      8.96 o 
  -1 -11   5       42.66       49.33      8.79 o 
   0 -11   5        3.96        1.99      8.19 o 
   1 -11   5      155.89      164.11      8.57 o 
   2 -11   5        0.08       -1.22      7.90 o 
   3 -11   5        5.80        2.83      7.12 o 
   4 -11   5       41.03       40.54      7.75 o 
   5 -11   5       57.58       51.89      7.62 o 
   6 -11   5       38.92       36.28      8.33 o 
   7 -11   5       28.69       36.44      8.89 o 
   8 -11   5        1.10        0.70      8.29 o 
   9 -11   5        5.84        6.07      9.38 o 
  10 -11   5       18.78       20.46      8.75 o 
  -5 -10   5      115.15      107.33     11.36 o 
  -4 -10   5       15.70       21.19     10.58 o 
  -3 -10   5       12.26       11.22      9.08 o 
  -2 -10   5       53.07       67.46      9.70 o 
  -1 -10   5       28.81       26.29      8.11 o 
   0 -10   5      400.61      424.17     10.06 o 
   1 -10   5        0.98        5.23      7.19 o 
   2 -10   5      100.73       96.57      8.62 o 
   3 -10   5      121.82      134.48      8.71 o 
   4 -10   5       34.29       39.92      9.26 o 
   5 -10   5       11.81        9.25      7.15 o 
   6 -10   5     1063.33     1060.15     18.43 o 
   7 -10   5       78.12       84.45      8.60 o 
   8 -10   5       15.19       19.66      8.04 o 
   9 -10   5       33.08       27.96      9.57 o 
  10 -10   5       37.66       35.17      9.47 o 
  11 -10   5       10.35       10.55     10.74 o 
  -6  -9   5      171.39      154.98     16.67 o 
  -5  -9   5        3.67        7.74      9.97 o 
  -4  -9   5        1.63        3.58      9.33 o 
  -3  -9   5        5.77        5.93      8.60 o 
  -2  -9   5       83.63       85.59      9.32 o 
  -1  -9   5       85.29       80.70      7.74 o 
   0  -9   5      288.50      319.69      9.27 o 
   1  -9   5       47.72       52.14      9.12 o 
   2  -9   5      443.77      420.13      9.91 o 
   3  -9   5       39.76       47.50      7.38 o 
   4  -9   5     1098.80     1103.84     17.94 o 
   5  -9   5      178.63      177.92      7.98 o 
   6  -9   5        0.00       -0.69      7.89 o 
   7  -9   5       63.80       60.02      8.01 o 
   8  -9   5      110.04      114.34     10.53 o 
   9  -9   5       35.72       40.44     10.18 o 
  10  -9   5        0.02        1.04      9.11 o 
  11  -9   5       29.07       27.20     10.69 o 
  -7  -8   5       19.97       18.20     11.33 o 
  -6  -8   5      105.49       94.67     10.60 o 
  -5  -8   5       70.32       72.12     11.73 o 
  -4  -8   5       37.25       39.16      8.07 o 
  -3  -8   5      193.56      197.80      8.77 o 
  -2  -8   5     1000.36      971.86     12.39 o 
  -1  -8   5        6.74        5.83      7.67 o 
   0  -8   5        7.29       13.23      6.91 o 
   1  -8   5      316.69      306.98      8.61 o 
   2  -8   5     1499.00     1472.21     14.87 o 
   3  -8   5        0.37        2.41      6.29 o 
   4  -8   5     1373.36     1436.32     37.02 o 
   5  -8   5       43.78       31.28      7.88 o 
   6  -8   5      166.62      165.80      8.73 o 
   7  -8   5        0.01        0.55      7.27 o 
   8  -8   5        0.02       -1.45      9.32 o 
   9  -8   5      288.15      297.69     10.34 o 
  10  -8   5       53.87       67.00      9.81 o 
  11  -8   5       10.89       15.38     11.30 o 
  -8  -7   5       17.51       18.32     16.59 o 
  -7  -7   5       33.55       32.46     15.21 o 
  -6  -7   5       80.60       86.30     12.14 o 
  -5  -7   5       27.70       28.27      9.48 o 
  -4  -7   5      450.20      431.31     10.37 o 
  -3  -7   5      221.03      215.35     10.02 o 
  -2  -7   5      121.88      119.30      8.43 o 
  -1  -7   5     2091.34     2123.43     19.27 o 
   0  -7   5       54.93       63.95      7.65 o 
   1  -7   5      993.60      991.71     13.45 o 
   2  -7   5      151.31      115.21      7.34 o 
   3  -7   5      218.29      218.15      9.21 o 
   4  -7   5      923.67      915.41     12.79 o 
   5  -7   5       32.83       31.72      7.19 o 
   6  -7   5        4.30        7.90      7.16 o 
   7  -7   5       42.08       37.14      7.58 o 
   8  -7   5      486.74      499.50      9.41 o 
   9  -7   5      341.04      329.59      9.62 o 
  10  -7   5        4.32        5.78     10.38 o 
  11  -7   5        9.99       13.22     11.41 o 
  -9  -6   5        8.30       11.06     11.65 o 
  -8  -6   5        0.02        0.80     15.22 o 
  -7  -6   5       25.96       25.87      9.87 o 
  -6  -6   5       41.06       54.18     11.05 o 
  -5  -6   5      538.47      521.39     14.28 o 
  -4  -6   5       25.98       21.02      8.82 o 
  -3  -6   5      192.68      200.61     10.21 o 
  -2  -6   5        9.06       10.96      6.32 o 
  -1  -6   5        3.04        8.82      8.11 o 
   0  -6   5      944.58      898.60     11.35 o 
   1  -6   5     1833.91     1814.40     18.93 o 
   2  -6   5       45.09       63.35      8.47 o 
   3  -6   5      249.11      299.86      7.99 o 
   4  -6   5     3429.71     3559.04     32.85 o 
   5  -6   5      135.59      132.14      7.70 o 
   6  -6   5        4.55        7.66      8.44 o 
   7  -6   5      141.48      145.26      8.74 o 
   8  -6   5        0.60        1.28      8.66 o 
   9  -6   5      103.31      113.91     10.36 o 
  10  -6   5       23.06       18.99     10.52 o 
  11  -6   5        6.68       11.37     10.09 o 
  -9  -5   5        0.06        9.27     15.46 o 
  -8  -5   5        0.80       -0.68     11.39 o 
  -7  -5   5        9.52       11.22      9.55 o 
  -6  -5   5      379.55      433.71     15.54 o 
  -5  -5   5       27.43       27.55      9.35 o 
  -4  -5   5      224.90      223.25     12.45 o 
  -3  -5   5       10.38       16.58      7.59 o 
  -2  -5   5     2297.39     2344.42     18.37 o 
  -1  -5   5     1386.87     1491.31     25.44 o 
   0  -5   5     1479.31     1440.35     18.70 o 
   1  -5   5     4146.39     4111.35     48.31 o 
   2  -5   5     1343.16     1322.27     17.84 o 
   3  -5   5        5.04        2.10      5.86 o 
   4  -5   5        8.53        6.06      7.56 o 
   5  -5   5     1595.04     1649.62     16.51 o 
   6  -5   5      694.68      698.49     11.90 o 
   7  -5   5      658.25      694.94     11.95 o 
   8  -5   5     1092.92     1132.70     17.78 o 
   9  -5   5       16.01       21.14      8.67 o 
  10  -5   5       12.65       16.34      9.41 o 
  11  -5   5        2.69        8.33     11.37 o 
 -10  -4   5       57.13       40.42     14.26 o 
  -9  -4   5       19.42       13.80     14.97 o 
  -8  -4   5       91.57       87.11     11.77 o 
  -7  -4   5       35.65       41.21     11.04 o 
  -6  -4   5      523.79      551.97     14.46 o 
  -5  -4   5       52.63       54.21      7.59 o 
  -4  -4   5      807.23      750.92     12.92 o 
  -3  -4   5     3987.79     4004.05     24.20 o 
  -2  -4   5     1874.60     1808.07     17.43 o 
  -1  -4   5     1428.19     1401.35     15.34 o 
   0  -4   5     1134.93     1157.96     13.76 o 
   1  -4   5      482.44      492.71     10.45 o 
   2  -4   5     3128.46     3001.14     35.39 o 
   3  -4   5     2147.61     2256.53     32.94 o 
   4  -4   5       69.82       56.95      8.21 o 
   5  -4   5     2373.32     2307.41     24.24 o 
   6  -4   5      227.76      205.78      9.35 o 
   7  -4   5     2230.58     2140.54     41.60 o 
   8  -4   5       18.99       19.26      9.25 o 
   9  -4   5      171.89      163.64     11.08 o 
  10  -4   5       18.96       24.98     10.22 o 
  11  -4   5        0.51        3.28     11.75 o 
 -10  -3   5       69.25       62.07     16.67 o 
  -9  -3   5        1.48        2.40     14.64 o 
  -8  -3   5        0.21        0.31     13.27 o 
  -7  -3   5      411.21      385.19     15.30 o 
  -6  -3   5       26.95       21.93      9.05 o 
  -5  -3   5        0.04        1.22      8.78 o 
  -4  -3   5        6.91        9.65      8.69 o 
  -3  -3   5      344.40      364.50     11.25 o 
  -2  -3   5      106.83      106.97      8.70 o 
  -1  -3   5       43.86       48.32      7.49 o 
   0  -3   5      103.89      101.49      9.34 o 
   1  -3   5     1149.03     1185.88     14.25 o 
   2  -3   5     1985.97     1988.79     28.94 o 
   3  -3   5     4276.36     4395.13     30.67 o 
   4  -3   5        0.03       -0.08      7.67 o 
   5  -3   5     1497.77     1520.04     21.28 o 
   6  -3   5      128.16      126.82      8.59 o 
   7  -3   5      113.80      130.08      8.39 o 
   8  -3   5        2.37        2.80      8.49 o 
   9  -3   5      372.29      377.21     11.64 o 
  10  -3   5        4.17        4.54     10.50 o 
  11  -3   5        0.01        1.15     13.24 o 
 -11  -2   5       33.33       26.23     17.56 o 
 -10  -2   5       14.95       12.59     15.54 o 
  -9  -2   5      121.71      124.09     14.89 o 
  -8  -2   5       50.28       39.78     13.75 o 
  -7  -2   5      209.02      214.30     12.27 o 
  -6  -2   5       44.86       38.74     10.18 o 
  -5  -2   5      315.76      344.33     11.67 o 
  -4  -2   5     2045.00     2094.51     19.93 o 
  -3  -2   5     3867.23     4064.89     46.61 o 
  -2  -2   5     1374.08     1347.35     16.46 o 
  -1  -2   5     1184.32     1143.96     14.84 o 
   0  -2   5       73.20       56.74      8.42 o 
   1  -2   5      416.43      434.22     11.73 o 
   2  -2   5     2433.80     2423.74     28.32 o 
   3  -2   5     1386.34     1293.08     18.87 o 
   4  -2   5      429.85      416.67     10.05 o 
   5  -2   5        3.62        2.22      7.36 o 
   6  -2   5      184.87      177.42      8.93 o 
   7  -2   5      211.29      197.33      9.78 o 
   8  -2   5      385.42      378.89     11.12 o 
   9  -2   5      100.13      112.11     11.96 o 
  10  -2   5        8.52        7.00     12.30 o 
 -11  -1   5       42.47       28.56     16.66 o 
 -10  -1   5       36.79       39.71     15.95 o 
  -9  -1   5       45.04       40.51     13.86 o 
  -8  -1   5      186.25      170.53     12.29 o 
  -7  -1   5       48.36       43.28     10.48 o 
  -6  -1   5      898.49      889.65     14.86 o 
  -5  -1   5        0.63        2.93      8.34 o 
  -4  -1   5       14.81       20.99      8.46 o 
  -3  -1   5     2458.46     2525.24     22.65 o 
  -2  -1   5     6071.55     5985.95     33.00 o 
  -1  -1   5     1025.40      973.22     14.52 o 
   0  -1   5     2115.79     2135.97     40.68 o 
   1  -1   5      557.27      497.38     10.40 o 
   2  -1   5      420.66      440.60     10.75 o 
   3  -1   5       16.93       22.74      7.02 o 
   4  -1   5      752.26      716.89     11.37 o 
   5  -1   5      246.33      240.60     10.23 o 
   6  -1   5        0.55       -1.66      8.93 o 
   7  -1   5        5.79        8.59      8.27 o 
   8  -1   5      352.52      360.33     11.50 o 
   9  -1   5       28.27       27.78     15.02 o 
  10  -1   5      168.36      169.68     17.32 o 
 -11   0   5      159.00      170.37     18.37 o 
 -10   0   5        6.65        8.20     12.70 o 
  -9   0   5        0.00        1.82     10.83 o 
  -8   0   5       13.15       18.42     11.02 o 
  -7   0   5       12.34       10.60      8.84 o 
  -6   0   5      240.45      238.61     11.08 o 
  -5   0   5      310.42      285.39     11.55 o 
  -4   0   5       63.35       53.57      9.76 o 
  -3   0   5       27.54       21.28      8.76 o 
  -2   0   5      403.16      391.85     11.51 o 
  -1   0   5        0.08        1.44      8.26 o 
   0   0   5       19.32       13.59      6.73 o 
   1   0   5       51.90       53.49      7.93 o 
   2   0   5     1346.03     1282.43     14.51 o 
   3   0   5     1320.24     1289.80     14.41 o 
   4   0   5     1399.39     1436.50     14.91 o 
   5   0   5      304.61      309.71      8.86 o 
   6   0   5        0.04        2.70      7.99 o 
   7   0   5        1.02        3.58      9.84 o 
   8   0   5       13.94       14.73      8.70 o 
   9   0   5       56.03       53.71     13.00 o 
  10   0   5      299.78      298.77     26.10 o 
 -11   1   5       48.03       48.80     12.86 o 
 -10   1   5       18.48       19.85     13.97 o 
  -9   1   5      224.33      220.42     12.72 o 
  -8   1   5        0.08        4.54     10.82 o 
  -7   1   5       86.32       77.24     10.74 o 
  -6   1   5       81.26       74.14     10.48 o 
  -5   1   5      292.06      299.19     12.75 o 
  -4   1   5       18.92       45.62     10.00 o 
  -3   1   5      148.72      140.55      8.91 o 
  -2   1   5     1558.67     1620.72     18.48 o 
  -1   1   5     7610.07     7506.69     82.31 o 
   0   1   5     3988.11     3947.00     23.51 o 
   1   1   5     4656.44     4443.00     29.26 o 
   2   1   5       76.18       70.22      7.73 o 
   3   1   5       14.11       13.75      6.45 o 
   4   1   5      337.72      347.59      9.65 o 
   5   1   5      227.24      203.04      9.02 o 
   6   1   5       66.69       70.91      9.30 o 
   7   1   5       10.59       12.80      9.46 o 
   8   1   5       70.14       80.05     11.11 o 
   9   1   5        0.99       -3.07     12.54 o 
 -12   2   5       34.01       26.95     15.51 o 
 -11   2   5       29.00       28.54     14.46 o 
 -10   2   5      282.86      326.49     14.20 o 
  -9   2   5      127.70      139.03     12.53 o 
  -8   2   5      191.60      200.67     12.42 o 
  -7   2   5      245.15      251.98     14.73 o 
  -6   2   5       63.04       58.68      9.22 o 
  -5   2   5        0.29        7.70      9.78 o 
  -4   2   5      164.77      166.97     11.77 o 
  -3   2   5     3274.59     3215.58     29.31 o 
  -2   2   5     5395.60     5479.63     68.50 o 
  -1   2   5     1042.99     1013.27     13.28 o 
   0   2   5     3221.08     2873.43     66.29 o 
   1   2   5       25.54       30.20      7.85 o 
   2   2   5      601.90      573.68     16.70 o 
   3   2   5       68.77       65.38      8.04 o 
   4   2   5      372.70      386.82     10.68 o 
   5   2   5        4.64        8.97      7.40 o 
   6   2   5       40.36       50.77      9.09 o 
   7   2   5       80.63       82.04     10.75 o 
   8   2   5       27.30       34.60     12.32 o 
   9   2   5        7.20       10.99     12.14 o 
 -12   3   5        3.52        9.96     21.37 o 
 -11   3   5      130.13      107.14     23.58 o 
 -10   3   5       47.34       43.47     15.29 o 
  -9   3   5      618.77      678.74     18.05 o 
  -8   3   5      107.89      129.39     13.43 o 
  -7   3   5      378.90      367.71     15.29 o 
  -6   3   5      660.62      654.14     24.27 o 
  -5   3   5      213.91      216.01     13.44 o 
  -4   3   5      390.82      442.88     12.16 o 
  -3   3   5      199.57      240.87     10.44 o 
  -2   3   5       27.90       17.66      7.51 o 
  -1   3   5      951.55      987.02     20.26 o 
   0   3   5       90.51       82.67      8.96 o 
   1   3   5      243.64      255.19      9.63 o 
   2   3   5     1049.18     1026.06     17.49 o 
   3   3   5       52.53       51.50      7.95 o 
   4   3   5      129.03      114.31      9.71 o 
   5   3   5        6.08        5.47      8.49 o 
   6   3   5        0.20       -0.42      9.26 o 
   7   3   5        8.10       21.10     11.01 o 
   8   3   5       13.86       14.85     13.12 o 
 -12   4   5       86.91       86.34     18.13 o 
 -11   4   5        0.68        8.61     15.46 o 
 -10   4   5       66.99       57.23     14.97 o 
  -9   4   5      214.78      215.68     12.98 o 
  -8   4   5      481.81      495.72     14.40 o 
  -7   4   5     1840.26     1791.15     52.54 o 
  -6   4   5       63.35       72.22     10.62 o 
  -5   4   5       28.35       42.88     11.64 o 
  -4   4   5       60.15       71.31      7.96 o 
  -3   4   5      627.49      652.76     11.51 o 
  -2   4   5        3.97       14.19      7.06 o 
  -1   4   5     2185.25     2205.30     17.05 o 
   0   4   5      760.83      722.92     11.32 o 
   1   4   5      527.52      523.26     10.05 o 
   2   4   5      627.84      620.29     10.61 o 
   3   4   5      274.05      288.36     10.31 o 
   4   4   5      273.82      274.86     10.81 o 
   5   4   5      110.44      120.15      8.58 o 
   6   4   5       12.06       13.81      9.58 o 
   7   4   5        0.18        0.95     12.70 o 
 -12   5   5        0.45        4.35     24.95 o 
 -11   5   5       50.32       47.79     16.02 o 
 -10   5   5       16.21       18.13     14.33 o 
  -9   5   5       19.22       16.09     10.88 o 
  -8   5   5       21.81       26.20     10.82 o 
  -7   5   5      224.24      231.64     14.16 o 
  -6   5   5       13.33       13.85     13.11 o 
  -5   5   5      166.80      182.71      9.95 o 
  -4   5   5      424.89      428.51     10.91 o 
  -3   5   5      143.08      139.58      8.42 o 
  -2   5   5      297.71      314.10      9.30 o 
  -1   5   5       11.59       18.56      7.06 o 
   0   5   5        0.18        5.88      7.85 o 
   1   5   5       99.78      103.34      9.46 o 
   2   5   5      499.57      494.12      9.83 o 
   3   5   5      219.02      224.76      9.47 o 
   4   5   5      137.69      154.98     10.42 o 
   5   5   5       21.79       32.53     10.26 o 
   6   5   5        2.87        3.51      9.28 o 
   7   5   5        1.19       -2.52     11.17 o 
 -11   6   5        5.02        8.89     15.59 o 
 -10   6   5        1.09        1.56     11.86 o 
  -9   6   5       69.12       76.47     14.41 o 
  -8   6   5      227.18      201.69     10.76 o 
  -7   6   5      153.92      155.46     11.97 o 
  -6   6   5      109.29      130.34     10.60 o 
  -5   6   5      127.93      119.21      9.12 o 
  -4   6   5        0.42        6.38      8.46 o 
  -3   6   5     1350.01     1335.63     18.80 o 
  -2   6   5       30.89       31.90      8.08 o 
  -1   6   5       74.93       79.10      8.40 o 
   0   6   5      720.80      763.04     11.94 o 
   1   6   5       48.76       45.03      9.30 o 
   2   6   5       13.10       16.01      7.60 o 
   3   6   5       27.45       33.12      8.67 o 
   4   6   5       50.20       59.14     10.46 o 
   5   6   5       18.52       22.61     10.11 o 
   6   6   5       61.73       51.56     11.36 o 
 -11   7   5       33.79       32.49     13.42 o 
 -10   7   5        7.34       11.90     12.45 o 
  -9   7   5        5.34       13.28     14.41 o 
  -8   7   5      259.07      249.31     13.03 o 
  -7   7   5       91.47       89.55     11.37 o 
  -6   7   5      773.66      729.92     16.04 o 
  -5   7   5       25.36       31.62      8.50 o 
  -4   7   5        4.61        3.63      9.34 o 
  -3   7   5       26.19       22.07      7.43 o 
  -2   7   5     1392.33     1434.22     21.90 o 
  -1   7   5        0.62       -5.92      9.16 o 
   0   7   5        2.80        5.46      6.83 o 
   1   7   5       46.60       54.07      9.73 o 
   2   7   5      149.67      146.33     10.27 o 
   3   7   5        0.25        0.63      9.12 o 
   4   7   5       43.31       51.97     10.13 o 
   5   7   5        0.00        1.64     11.99 o 
 -11   8   5        0.41        2.52     12.14 o 
 -10   8   5        0.22       -1.28     11.17 o 
  -9   8   5        0.94       -5.53     14.48 o 
  -8   8   5      176.71      187.35     13.20 o 
  -7   8   5        5.70        9.07     11.60 o 
  -6   8   5      301.59      304.45     10.51 o 
  -5   8   5      184.62      157.21      9.29 o 
  -4   8   5      551.61      548.44     11.84 o 
  -3   8   5      172.56      147.38      9.04 o 
  -2   8   5       18.14       25.04      8.47 o 
  -1   8   5        0.00       -1.95      7.79 o 
   0   8   5       94.37       92.42      7.80 o 
   1   8   5       17.95       21.31      9.93 o 
   2   8   5       15.11       21.44     10.58 o 
   3   8   5        1.20        4.86     10.05 o 
   4   8   5       10.24       13.87     10.92 o 
 -10   9   5       35.99       20.12     13.71 o 
  -9   9   5        2.93       12.99     12.69 o 
  -8   9   5        9.16       17.06     11.90 o 
  -7   9   5        6.01       13.78      9.52 o 
  -6   9   5       10.01       14.20      9.02 o 
  -5   9   5      225.95      199.64      9.23 o 
  -4   9   5        3.48       -0.39      7.91 o 
  -3   9   5       64.93       81.32      9.21 o 
  -2   9   5        9.19       15.00      9.76 o 
  -1   9   5        2.71        4.88      9.20 o 
   0   9   5       44.05       47.62      8.73 o 
   1   9   5        3.43        4.27      8.66 o 
   2   9   5       14.93       13.46     10.14 o 
   3   9   5        6.91       13.14     12.07 o 
 -10  10   5        9.15        9.67     13.93 o 
  -9  10   5        2.47        0.38     16.27 o 
  -8  10   5       34.76       41.78     11.46 o 
  -7  10   5        5.49        3.52      9.92 o 
  -6  10   5        1.91        1.35      9.34 o 
  -5  10   5       68.93       70.53      9.58 o 
  -4  10   5       34.48       38.31      8.65 o 
  -3  10   5      125.38      148.39      9.14 o 
  -2  10   5        0.96        3.87      9.30 o 
  -1  10   5       29.39       39.51      9.95 o 
   0  10   5        2.00        0.15      8.46 o 
   1  10   5        2.01        5.23      8.73 o 
  -8  11   5        3.16        9.49     11.49 o 
  -7  11   5       23.89       25.74     11.99 o 
  -6  11   5       26.74       22.21     10.02 o 
  -5  11   5       46.79       48.74     10.13 o 
  -4  11   5        7.45       14.80      9.84 o 
  -3  11   5        4.45       11.78     10.81 o 
  -2  11   5       35.38       26.41     10.05 o 
  -1  11   5       15.65       21.19     11.67 o 
  -6  12   5        2.39       -2.34     10.63 o 
  -5  12   5        3.60        4.44      9.80 o 
  -4  12   5        3.77        3.66      9.66 o 
   3 -15   6        0.00       -2.38      9.79 o 
   4 -15   6       49.86       29.99     12.02 o 
   5 -15   6      192.63      139.91     10.20 o 
   0 -14   6        1.99       -0.69      9.43 o 
   1 -14   6       16.78       16.88      8.65 o 
   2 -14   6       42.85       52.91      8.70 o 
   3 -14   6        1.50        7.01      8.80 o 
   4 -14   6       89.37       71.38      8.90 o 
   5 -14   6        4.40        5.58     11.10 o 
   6 -14   6        1.05        4.61      9.86 o 
   7 -14   6       56.19       52.38      9.33 o 
   8 -14   6        6.45        6.87      8.98 o 
  -2 -13   6       99.56      102.93     11.99 o 
  -1 -13   6        4.18        7.93     11.06 o 
   0 -13   6        2.24        2.01      8.79 o 
   1 -13   6        3.43        4.19      9.36 o 
   2 -13   6        5.50        6.67      9.28 o 
   3 -13   6        2.52        8.59      7.90 o 
   4 -13   6       35.17       42.03      7.75 o 
   5 -13   6       37.47       40.36      7.98 o 
   6 -13   6       80.56       99.61     10.74 o 
   7 -13   6      200.28      186.58      9.16 o 
   8 -13   6        0.07        9.76     11.06 o 
   9 -13   6       22.61       27.15      9.65 o 
  -3 -12   6        8.12        4.65     11.28 o 
  -2 -12   6        5.99        4.46     10.69 o 
  -1 -12   6       28.90       25.71      8.36 o 
   0 -12   6      121.47      126.37      9.75 o 
   1 -12   6       25.06       25.59      9.03 o 
   2 -12   6      132.49      137.60      8.50 o 
   3 -12   6      351.13      377.04     10.41 o 
   4 -12   6       13.40       19.03      8.67 o 
   5 -12   6      114.57      113.95      8.52 o 
   6 -12   6       58.12       54.58      9.02 o 
   7 -12   6        7.18       10.57      8.33 o 
   8 -12   6      170.58      177.98      9.69 o 
   9 -12   6       44.93       44.11     10.35 o 
  10 -12   6       16.61       17.02     10.77 o 
  -5 -11   6        6.04        3.60     10.36 o 
  -4 -11   6        3.15        0.11      9.96 o 
  -3 -11   6        0.54        4.52     10.95 o 
  -2 -11   6        5.75        6.90     10.01 o 
  -1 -11   6       35.09       38.47      8.14 o 
   0 -11   6       10.53       18.59      8.37 o 
   1 -11   6      109.28      111.17      8.82 o 
   2 -11   6       61.79       71.36      7.32 o 
   3 -11   6        0.52       -4.61      8.55 o 
   4 -11   6      126.93      142.05      8.85 o 
   5 -11   6       22.71       26.63      9.25 o 
   6 -11   6      139.32      162.05      9.93 o 
   7 -11   6       19.09       23.82      8.73 o 
   8 -11   6        0.00        0.80      9.27 o 
   9 -11   6       55.52       63.50     12.68 o 
  10 -11   6       17.39       14.23      9.41 o 
  -6 -10   6        4.09        2.57     12.06 o 
  -5 -10   6       22.78       18.57     10.73 o 
  -4 -10   6       22.06       22.49     10.12 o 
  -3 -10   6        6.68        6.49      9.20 o 
  -2 -10   6        0.04       -2.44      8.04 o 
  -1 -10   6     1058.68     1078.63     18.87 o 
   0 -10   6      208.12      218.94      9.04 o 
   1 -10   6        0.87        0.89      7.33 o 
   2 -10   6      269.98      264.89     10.01 o 
   3 -10   6      317.40      324.60      8.48 o 
   4 -10   6      423.51      425.12     11.00 o 
   5 -10   6       79.19       69.95      7.54 o 
   6 -10   6       39.32       40.14      8.68 o 
   7 -10   6        3.78        6.60      7.12 o 
   8 -10   6       30.94       28.22      8.18 o 
   9 -10   6       16.16       11.24      9.37 o 
  10 -10   6        3.54        0.48      9.01 o 
  11 -10   6        1.65        1.30     11.96 o 
  -7  -9   6       89.82       80.82     24.73 o 
  -6  -9   6       67.26       56.20     16.03 o 
  -5  -9   6       34.84       40.15     10.54 o 
  -4  -9   6        0.01        3.94     10.39 o 
  -3  -9   6      198.48      207.19      9.45 o 
  -2  -9   6       18.15       16.41      8.90 o 
  -1  -9   6      874.82      885.76     11.49 o 
   0  -9   6        1.38        4.39      7.63 o 
   1  -9   6       25.44       27.39      7.95 o 
   2  -9   6      372.70      351.54      9.35 o 
   3  -9   6       22.30       24.21      6.65 o 
   4  -9   6       82.42       88.65      8.26 o 
   5  -9   6      223.50      227.25      9.25 o 
   6  -9   6       49.41       51.20      9.30 o 
   7  -9   6       31.43       33.26      7.35 o 
   8  -9   6        0.16        4.53     11.14 o 
   9  -9   6      235.85      263.07      9.06 o 
  10  -9   6       57.60       64.80     11.10 o 
  11  -9   6       57.54       46.66     10.87 o 
  -7  -8   6       37.76       45.55     15.95 o 
  -6  -8   6        1.05       -3.26     11.65 o 
  -5  -8   6       96.36       87.28     11.23 o 
  -4  -8   6       85.81       86.87      9.16 o 
  -3  -8   6      320.17      312.52     10.78 o 
  -2  -8   6       67.22       68.83      9.26 o 
  -1  -8   6     2310.61     2143.54     15.06 o 
   0  -8   6      340.06      312.04      8.65 o 
   1  -8   6      411.42      384.25      9.00 o 
   2  -8   6        5.74       10.58      6.91 o 
   3  -8   6      560.15      545.92      9.39 o 
   4  -8   6      172.31      163.84      7.37 o 
   5  -8   6      364.57      365.52     12.29 o 
   6  -8   6        0.09        6.03      7.34 o 
   7  -8   6       16.32       17.09      8.20 o 
   8  -8   6        0.35        2.75      7.63 o 
   9  -8   6      162.48      161.57     10.50 o 
  10  -8   6        7.97       12.35      9.57 o 
  11  -8   6        4.38        6.72     11.47 o 
  -8  -7   6       88.28       83.00     17.08 o 
  -7  -7   6       13.23       25.91     12.66 o 
  -6  -7   6        0.01        5.80     13.01 o 
  -5  -7   6      134.73      117.96     11.31 o 
  -4  -7   6      222.66      214.29      9.68 o 
  -3  -7   6      764.52      730.91     12.22 o 
  -2  -7   6      699.16      672.03     11.21 o 
  -1  -7   6        0.15       -3.09      8.44 o 
   0  -7   6      594.87      554.98      9.87 o 
   1  -7   6      242.73      211.21      7.42 o 
   2  -7   6     1279.75     1212.37     16.03 o 
   3  -7   6      434.50      456.18      8.88 o 
   4  -7   6      353.39      337.94      9.79 o 
   5  -7   6      379.78      359.30      9.58 o 
   6  -7   6      186.44      194.41      8.08 o 
   7  -7   6       26.15       24.08      8.13 o 
   8  -7   6       38.39       38.50      9.55 o 
   9  -7   6       25.65       28.12      8.85 o 
  10  -7   6       42.99       45.83     10.90 o 
  11  -7   6       12.70        8.76      9.27 o 
  -9  -6   6        0.29        8.40     17.00 o 
  -8  -6   6        8.99       10.21     12.36 o 
  -7  -6   6        0.57       -2.25     11.69 o 
  -6  -6   6        2.63       10.40      9.80 o 
  -5  -6   6      917.45      883.25     15.90 o 
  -4  -6   6      281.22      283.61     10.18 o 
  -3  -6   6       95.04      104.30      8.74 o 
  -2  -6   6      976.90      946.16     12.37 o 
  -1  -6   6      794.53      829.46     11.66 o 
   0  -6   6       11.31       21.53      7.51 o 
   1  -6   6        1.30        2.28      5.99 o 
   2  -6   6      193.95      213.40      8.41 o 
   3  -6   6      697.88      614.95     16.29 o 
   4  -6   6      549.73      537.82      9.69 o 
   5  -6   6        2.58       -0.08      8.63 o 
   6  -6   6       19.64       28.85      7.78 o 
   7  -6   6        3.43        3.52      8.21 o 
   8  -6   6      153.71      155.00      8.50 o 
   9  -6   6       58.98       54.73      9.32 o 
  10  -6   6        0.93        7.78     10.84 o 
  11  -6   6       32.83       36.88     10.58 o 
  -9  -5   6      138.15      121.59     17.08 o 
  -8  -5   6        8.43       14.19     14.41 o 
  -7  -5   6       21.81       27.35     13.35 o 
  -6  -5   6     1412.04     1407.78     25.70 o 
  -5  -5   6       57.10       57.40     10.52 o 
  -4  -5   6      172.05      151.77     10.12 o 
  -3  -5   6       72.38       53.19      7.97 o 
  -2  -5   6       52.72       70.35      7.75 o 
  -1  -5   6      116.51       99.11      7.39 o 
   0  -5   6       62.11       81.19      6.92 o 
   1  -5   6      505.30      452.68      8.78 o 
   2  -5   6      524.18      454.51     10.50 o 
   3  -5   6     2138.60     2152.83     39.75 o 
   4  -5   6       55.87       51.04      7.51 o 
   5  -5   6      111.04      113.42      8.55 o 
   6  -5   6     1215.70     1229.32     21.38 o 
   7  -5   6      549.46      558.90     11.43 o 
   8  -5   6      412.42      400.48     10.43 o 
   9  -5   6        0.36        4.61      8.89 o 
  10  -5   6        2.49       -0.90      9.52 o 
  11  -5   6       52.56       49.06     12.23 o 
 -10  -4   6      104.03       93.52     17.32 o 
  -9  -4   6      185.43      191.72     16.27 o 
  -8  -4   6       10.23       12.27     10.11 o 
  -7  -4   6       22.23       25.86     13.83 o 
  -6  -4   6      121.48      138.58      9.84 o 
  -5  -4   6     1518.62     1498.19     20.42 o 
  -4  -4   6      825.20      819.23     14.30 o 
  -3  -4   6       17.21       28.47      7.70 o 
  -2  -4   6      569.66      584.12     12.09 o 
  -1  -4   6      283.54      231.79      8.94 o 
   0  -4   6       35.91       39.65      7.77 o 
   1  -4   6     1164.89     1124.53     13.09 o 
   2  -4   6        5.75        1.14      7.41 o 
   3  -4   6      104.68      136.36      7.59 o 
   4  -4   6        8.49       17.60      6.45 o 
   5  -4   6     2882.37     2913.10     32.81 o 
   6  -4   6        8.07        8.41      8.98 o 
   7  -4   6      163.34      185.98     11.49 o 
   8  -4   6        0.04        1.35      9.52 o 
   9  -4   6        2.29       -0.61      9.13 o 
  10  -4   6       46.44       50.46     12.50 o 
  11  -4   6      178.83      166.47     13.55 o 
 -10  -3   6       25.71       35.03     16.35 o 
  -9  -3   6       74.14       79.47     15.93 o 
  -8  -3   6       45.47       38.52     14.56 o 
  -7  -3   6      800.11      809.53     15.46 o 
  -6  -3   6      366.30      329.33     10.91 o 
  -5  -3   6      212.36      215.04     10.25 o 
  -4  -3   6      107.92      115.52      9.26 o 
  -3  -3   6     2292.20     2438.23     19.81 o 
  -2  -3   6        0.02        7.22      7.77 o 
  -1  -3   6     1812.71     1890.71     16.84 o 
   0  -3   6      679.78      630.75     11.27 o 
   1  -3   6     5959.47     5815.07     67.51 o 
   2  -3   6     1122.41     1133.32     13.19 o 
   3  -3   6     2229.47     2156.97     35.55 o 
   4  -3   6       76.02       70.95      8.51 o 
   5  -3   6      199.54      184.94      8.89 o 
   6  -3   6      834.67      822.00     17.45 o 
   7  -3   6      104.71      117.08      9.69 o 
   8  -3   6      314.31      300.51     10.90 o 
   9  -3   6      470.69      487.69     22.85 o 
  10  -3   6       75.97       90.08     10.71 o 
 -11  -2   6        2.47        8.36     17.24 o 
 -10  -2   6      106.64      123.31     16.42 o 
  -9  -2   6       80.52      100.97     15.70 o 
  -8  -2   6       33.46       34.92     11.16 o 
  -7  -2   6     1162.57     1150.32     19.17 o 
  -6  -2   6      358.17      350.75     11.79 o 
  -5  -2   6      494.98      552.06     12.38 o 
  -4  -2   6       27.79       23.62      6.37 o 
  -3  -2   6      367.20      382.52     10.79 o 
  -2  -2   6      274.67      222.01      9.08 o 
  -1  -2   6      340.04      355.91     10.44 o 
   0  -2   6       86.23       81.90      7.21 o 
   1  -2   6      779.45      840.37     12.56 o 
   2  -2   6     6598.90     6875.27     77.85 o 
   3  -2   6      934.14      931.31     12.89 o 
   4  -2   6      828.00      803.51     17.53 o 
   5  -2   6      136.43      128.55      8.33 o 
   6  -2   6       96.86      106.54      8.53 o 
   7  -2   6       61.24       77.79      9.21 o 
   8  -2   6      286.47      296.52     11.62 o 
   9  -2   6       45.11       46.21      9.34 o 
  10  -2   6       15.49       10.54     12.52 o 
 -11  -1   6        0.51        2.29     16.84 o 
 -10  -1   6        3.42        7.19     15.62 o 
  -9  -1   6       16.21       24.08     11.45 o 
  -8  -1   6        0.04       -0.16      9.91 o 
  -7  -1   6      344.10      338.52     12.13 o 
  -6  -1   6      349.72      354.82     11.92 o 
  -5  -1   6      127.80      121.46      9.55 o 
  -4  -1   6      555.93      554.88     12.71 o 
  -3  -1   6      136.40       92.04      9.44 o 
  -2  -1   6      247.94      223.07     10.28 o 
  -1  -1   6     4946.19     4744.45     78.15 o 
   0  -1   6      156.31      155.91     10.03 o 
   1  -1   6      982.44      925.68     12.89 o 
   2  -1   6     1317.05     1334.96     13.95 o 
   3  -1   6      308.72      312.92     12.80 o 
   4  -1   6      204.25      212.53      8.71 o 
   5  -1   6      359.99      367.34     10.63 o 
   6  -1   6        2.43        9.41      8.43 o 
   7  -1   6       73.06       68.68     11.19 o 
   8  -1   6      201.55      202.77     15.67 o 
   9  -1   6       50.61       59.23     11.07 o 
  10  -1   6        0.96       -3.48     12.75 o 
 -11   0   6       19.06       16.40     16.88 o 
 -10   0   6      349.41      384.29     16.58 o 
  -9   0   6       46.57       46.09     11.83 o 
  -8   0   6       11.62       13.38      9.99 o 
  -7   0   6      139.00      144.74     11.00 o 
  -6   0   6       84.87       96.75     10.38 o 
  -5   0   6       26.69       36.77      9.33 o 
  -4   0   6     1895.24     1913.02     20.09 o 
  -3   0   6     1087.69     1143.91     15.70 o 
  -2   0   6        2.36        9.33      8.64 o 
  -1   0   6     5975.39     5746.65     42.63 o 
   0   0   6       43.99       38.85      8.75 o 
   1   0   6       12.95        2.83      7.00 o 
   2   0   6     2809.94     2640.92     18.25 o 
   3   0   6       94.76      100.49      7.95 o 
   4   0   6        1.57        4.09      7.50 o 
   5   0   6        0.08        4.73      7.60 o 
   6   0   6        5.10       10.26      7.55 o 
   7   0   6       14.18       21.28      9.78 o 
   8   0   6        9.89       16.85     10.70 o 
   9   0   6      175.56      150.76     12.79 o 
 -11   1   6       26.30       29.79     13.67 o 
 -10   1   6      378.05      396.06     17.61 o 
  -9   1   6       62.82       80.71     11.67 o 
  -8   1   6      948.01     1007.45     17.35 o 
  -7   1   6      198.12      194.03     12.11 o 
  -6   1   6       66.38       64.07     10.64 o 
  -5   1   6        2.70        9.32      8.95 o 
  -4   1   6       95.37      122.70      8.91 o 
  -3   1   6     1929.70     2099.23     21.55 o 
  -2   1   6      489.99      484.64     11.81 o 
  -1   1   6     4592.54     4651.83     51.16 o 
   0   1   6      268.00      275.05      8.56 o 
   1   1   6      968.47      909.23     12.43 o 
   2   1   6       14.96       10.62      7.26 o 
   3   1   6       44.58       46.24      7.06 o 
   4   1   6      234.28      240.16      9.02 o 
   5   1   6        0.11        2.26      8.87 o 
   6   1   6      426.47      443.88     12.59 o 
   7   1   6       33.39       30.61      9.73 o 
   8   1   6       15.14       11.27     10.10 o 
   9   1   6        1.89        4.84     11.32 o 
 -11   2   6      112.45       85.93     15.76 o 
 -10   2   6       38.09       52.00     13.50 o 
  -9   2   6      792.72      845.12     46.70 o 
  -8   2   6      551.13      517.94     24.61 o 
  -7   2   6        0.06       -2.29     10.38 o 
  -6   2   6       69.60       75.90     12.38 o 
  -5   2   6     1575.66     1567.75     28.50 o 
  -4   2   6       93.69       83.14      9.27 o 
  -3   2   6      218.80      248.88      9.40 o 
  -2   2   6        1.35        1.35      7.17 o 
  -1   2   6       24.94       26.67      8.36 o 
   0   2   6      591.06      599.99     11.11 o 
   1   2   6       74.39       67.97      6.41 o 
   2   2   6      568.60      564.31     10.01 o 
   3   2   6      463.31      443.65      9.15 o 
   4   2   6     1023.72     1029.97     13.32 o 
   5   2   6       33.01       40.31      7.68 o 
   6   2   6        0.28        2.92      9.32 o 
   7   2   6       28.48       35.76     11.64 o 
   8   2   6        2.51        4.70     14.19 o 
 -12   3   6       10.41       15.36     17.89 o 
 -11   3   6       19.51       24.57     17.16 o 
 -10   3   6        2.68        0.80     14.41 o 
  -9   3   6      330.40      329.68     15.95 o 
  -8   3   6        3.39        8.97     13.25 o 
  -7   3   6        3.81        5.44     12.45 o 
  -6   3   6      453.12      425.64     19.92 o 
  -5   3   6       22.62       22.31     12.62 o 
  -4   3   6      247.24      263.74     10.46 o 
  -3   3   6      251.64      255.77      9.17 o 
  -2   3   6      195.89      194.36      7.99 o 
  -1   3   6      326.86      309.07      9.88 o 
   0   3   6       37.14       26.00      6.91 o 
   1   3   6      211.93      208.53      8.39 o 
   2   3   6       44.34       45.70      7.75 o 
   3   3   6        3.84        6.66      7.89 o 
   4   3   6      145.91      151.87      8.94 o 
   5   3   6       84.16       90.64      9.76 o 
   6   3   6       34.48       35.31     10.96 o 
   7   3   6        7.44        8.47     10.57 o 
   8   3   6        0.81        4.16     13.55 o 
 -12   4   6       52.09       46.25     18.13 o 
 -11   4   6      137.34      128.41     17.24 o 
 -10   4   6       26.33       30.47     14.57 o 
  -9   4   6      499.67      501.33     27.01 o 
  -8   4   6       65.89       60.42     10.89 o 
  -7   4   6      418.26      419.75     20.03 o 
  -6   4   6       50.43       57.14     13.05 o 
  -5   4   6      823.21      775.95     16.59 o 
  -4   4   6        0.43        2.81      7.38 o 
  -3   4   6       46.23       50.58      8.24 o 
  -2   4   6      402.89      390.90      9.08 o 
  -1   4   6     1338.18     1349.87     18.15 o 
   0   4   6        0.10        2.73      7.00 o 
   1   4   6      170.45      159.45      8.11 o 
   2   4   6       26.13       19.43      7.93 o 
   3   4   6      103.79      111.29      8.08 o 
   4   4   6        4.00        5.74      8.36 o 
   5   4   6       33.44       37.45      8.44 o 
   6   4   6        1.81       -1.05      8.87 o 
   7   4   6       12.02        6.11     11.15 o 
 -11   5   6        5.40       10.44     12.83 o 
 -10   5   6       24.04       16.29     12.37 o 
  -9   5   6       55.82       61.55     11.75 o 
  -8   5   6       10.12       16.67     13.51 o 
  -7   5   6      662.93      652.72     15.57 o 
  -6   5   6       98.75      113.19     13.10 o 
  -5   5   6       62.42       74.86      9.37 o 
  -4   5   6      543.61      537.76     10.93 o 
  -3   5   6     1924.11     1851.04     23.83 o 
  -2   5   6      737.84      709.43     16.36 o 
  -1   5   6      104.06       90.87      8.20 o 
   0   5   6        0.78       -0.04      8.13 o 
   1   5   6       20.89       22.79      7.51 o 
   2   5   6      109.12      115.32      9.41 o 
   3   5   6        8.18        5.03      8.08 o 
   4   5   6        0.00        9.20      9.76 o 
   5   5   6        1.12        9.39     10.40 o 
   6   5   6       87.15       62.99      9.93 o 
 -11   6   6       21.50       23.78     13.85 o 
 -10   6   6       23.38       31.36     15.54 o 
  -9   6   6       96.15       98.12     12.64 o 
  -8   6   6      164.35      148.43     10.68 o 
  -7   6   6       41.95       53.63     11.51 o 
  -6   6   6        0.17        1.90      9.06 o 
  -5   6   6        6.29        4.54      9.84 o 
  -4   6   6       84.75       79.32      8.29 o 
  -3   6   6     1392.38     1349.52     13.84 o 
  -2   6   6      272.23      279.67      9.71 o 
  -1   6   6      405.19      380.36      9.54 o 
   0   6   6       58.58       56.12      7.97 o 
   1   6   6      255.41      270.26      9.13 o 
   2   6   6       20.63       21.27      8.70 o 
   3   6   6       75.39       70.69      8.40 o 
   4   6   6       75.35       78.98      9.71 o 
   5   6   6        0.46       -2.78      9.16 o 
 -11   7   6        9.85        9.87     13.21 o 
 -10   7   6       12.62        5.59     15.30 o 
  -9   7   6      239.06      257.31     14.24 o 
  -8   7   6        1.62        1.95     13.44 o 
  -7   7   6        1.45       -2.78     10.72 o 
  -6   7   6       81.63       88.68      8.70 o 
  -5   7   6      114.62      107.18     10.09 o 
  -4   7   6      284.94      288.36      9.08 o 
  -3   7   6     1314.29     1324.13     29.67 o 
  -2   7   6      445.50      441.48      9.82 o 
  -1   7   6       50.20       39.16      8.55 o 
   0   7   6      340.25      345.35     10.06 o 
   1   7   6        7.50        8.01      7.42 o 
   2   7   6       56.26       64.88     10.38 o 
   3   7   6       14.01       14.13     10.52 o 
   4   7   6        2.77        0.69      9.98 o 
 -11   8   6       50.99       52.72     14.72 o 
 -10   8   6        0.09        2.76     15.78 o 
  -9   8   6        1.10        7.24     11.98 o 
  -8   8   6       51.49       56.43     14.08 o 
  -7   8   6      106.78      115.19     11.60 o 
  -6   8   6        6.65        4.72      9.13 o 
  -5   8   6      531.99      532.23     11.19 o 
  -4   8   6      377.70      359.99     10.54 o 
  -3   8   6      332.01      334.08     10.95 o 
  -2   8   6       38.68       39.30      8.67 o 
  -1   8   6      132.99      141.40     10.39 o 
   0   8   6        0.87        0.72      9.99 o 
   1   8   6        3.96        3.15      9.17 o 
   2   8   6       67.36       70.23     10.03 o 
   3   8   6       12.41       10.61     11.46 o 
 -10   9   6        0.10        4.79     13.93 o 
  -9   9   6       70.93       66.17     16.27 o 
  -8   9   6       21.26       17.66     12.02 o 
  -7   9   6        0.86        1.17     10.21 o 
  -6   9   6        2.83        3.80      9.61 o 
  -5   9   6        0.39        0.44      8.02 o 
  -4   9   6       37.62       28.15      8.96 o 
  -3   9   6       75.91       78.46     10.40 o 
  -2   9   6       25.58       27.91      9.14 o 
  -1   9   6       25.91       30.68      9.13 o 
   0   9   6        0.29        3.96     10.76 o 
   1   9   6       25.43       22.01      9.32 o 
   2   9   6        0.11        0.62      9.54 o 
  -9  10   6        2.00       -1.29     13.85 o 
  -8  10   6        5.39       12.16     12.23 o 
  -7  10   6        1.35        1.50      9.32 o 
  -6  10   6       73.92       76.72     11.53 o 
  -5  10   6       71.42       63.83     11.00 o 
  -4  10   6        2.99        3.22      8.76 o 
  -3  10   6        3.11        6.96      9.72 o 
  -2  10   6        1.48       -0.19      9.74 o 
  -1  10   6       16.26       22.34      9.37 o 
   0  10   6       28.21       26.08     10.73 o 
  -7  11   6        0.10        4.99     10.73 o 
  -6  11   6        2.27        0.64     10.11 o 
  -5  11   6       13.14       18.68     11.43 o 
  -4  11   6       24.93       18.09      9.22 o 
  -3  11   6       14.75       15.71     10.44 o 
  -2  11   6       20.61       19.77     10.89 o 
   2 -15   7        1.02        9.13     16.91 o 
   3 -15   7       22.33       18.64     10.21 o 
   4 -15   7      175.76      140.47     10.66 o 
   5 -15   7      146.13      120.25     11.44 o 
   0 -14   7      134.75      141.74     12.05 o 
   1 -14   7       49.25       44.46     10.03 o 
   2 -14   7       15.88       18.85     10.99 o 
   3 -14   7      103.62       87.79      8.27 o 
   4 -14   7       21.77       20.86      9.08 o 
   5 -14   7      116.56      123.40      9.60 o 
   6 -14   7       15.35       17.56      9.16 o 
   7 -14   7        2.67        5.22      9.26 o 
   8 -14   7        1.10       -4.25      8.82 o 
  -2 -13   7       37.99       31.65     10.25 o 
  -1 -13   7       70.91       81.08     11.15 o 
   0 -13   7       48.45       54.80     10.01 o 
   1 -13   7        0.20        2.16      9.38 o 
   2 -13   7       52.12       50.75      8.94 o 
   3 -13   7        5.39        4.56      8.52 o 
   4 -13   7      267.20      271.53      9.69 o 
   5 -13   7      176.19      182.76     10.13 o 
   6 -13   7       17.20       22.20      7.90 o 
   7 -13   7       20.40       27.64      9.78 o 
   8 -13   7        3.75        8.65      8.30 o 
   9 -13   7       10.44       14.14     10.71 o 
  -3 -12   7        1.05        5.17     11.09 o 
  -2 -12   7       72.66       65.83     10.80 o 
  -1 -12   7       58.14       65.66      8.56 o 
   0 -12   7      437.94      463.47     10.16 o 
   1 -12   7       86.33       91.23      7.92 o 
   2 -12   7       89.72      113.50      9.00 o 
   3 -12   7      151.79      173.45      9.55 o 
   4 -12   7       38.13       32.25      8.08 o 
   5 -12   7        0.20        3.75      8.02 o 
   6 -12   7       22.63       31.99      8.38 o 
   7 -12   7        0.87       -0.56     10.01 o 
   8 -12   7       30.08       24.41      8.92 o 
   9 -12   7       69.69       72.41     10.60 o 
  -5 -11   7        0.12        2.80     11.76 o 
  -4 -11   7        0.02        2.92     10.33 o 
  -3 -11   7        7.77       17.79     10.56 o 
  -2 -11   7       28.95       35.30      9.89 o 
  -1 -11   7      159.37      172.33     10.31 o 
   0 -11   7       51.14       49.35      7.68 o 
   1 -11   7       78.26       82.25      8.75 o 
   2 -11   7       11.24       17.58      9.44 o 
   3 -11   7      421.37      432.85     11.37 o 
   4 -11   7      192.43      201.80      7.60 o 
   5 -11   7       37.62       35.33      7.58 o 
   6 -11   7       76.93       91.71      8.83 o 
   7 -11   7      111.38      116.02      7.92 o 
   8 -11   7        4.85       12.54      9.42 o 
   9 -11   7        2.11        3.70     10.67 o 
  10 -11   7        4.73        4.40      9.66 o 
  -6 -10   7      145.15      112.34     13.91 o 
  -5 -10   7        0.52        1.89     10.65 o 
  -4 -10   7        4.93        1.57      8.33 o 
  -3 -10   7      122.00      128.61      9.86 o 
  -2 -10   7       21.84       14.85      8.54 o 
  -1 -10   7      725.19      724.89     11.13 o 
   0 -10   7        5.32       12.18      7.94 o 
   1 -10   7       57.13       60.27      7.01 o 
   2 -10   7      427.24      446.26     10.67 o 
   3 -10   7      361.44      372.86      9.06 o 
   4 -10   7       78.33       81.38      7.79 o 
   5 -10   7      394.98      389.13      9.62 o 
   6 -10   7       27.16       35.39      9.22 o 
   7 -10   7       28.53       33.80      8.63 o 
   8 -10   7        0.24       -0.98      8.28 o 
   9 -10   7       15.73       13.19      8.90 o 
  10 -10   7        0.25       -6.87      9.86 o 
  -7  -9   7        4.19       -0.94     13.76 o 
  -6  -9   7        6.39        7.48     11.58 o 
  -5  -9   7      149.19      172.01     10.10 o 
  -4  -9   7       60.35       57.31     10.17 o 
  -3  -9   7       70.94       74.26     10.17 o 
  -2  -9   7     1003.14      990.15     12.82 o 
  -1  -9   7      145.40      130.09      8.09 o 
   0  -9   7        0.03        1.83      7.05 o 
   1  -9   7       78.97       73.24      8.94 o 
   2  -9   7      569.00      555.14      8.95 o 
   3  -9   7      209.13      207.21      7.49 o 
   4  -9   7        4.71        0.93      6.50 o 
   5  -9   7      645.63      654.05     10.79 o 
   6  -9   7        8.24        8.21      8.03 o 
   7  -9   7       42.93       48.59      7.34 o 
   8  -9   7      111.92      118.01      8.83 o 
   9  -9   7       29.00       31.58      9.57 o 
  10  -9   7       54.25       46.15      9.03 o 
  11  -9   7        0.83       -0.13     10.67 o 
  -7  -8   7       24.90       16.86     16.02 o 
  -6  -8   7       28.02       26.77     10.47 o 
  -5  -8   7       15.13       17.92      9.09 o 
  -4  -8   7       27.19       33.09      8.59 o 
  -3  -8   7       63.23       58.96      8.63 o 
  -2  -8   7       95.38      123.20      9.32 o 
  -1  -8   7      229.38      222.30      9.75 o 
   0  -8   7      500.18      485.99     12.17 o 
   1  -8   7      138.12      145.97      8.52 o 
   2  -8   7       27.72       22.02      7.08 o 
   3  -8   7     1311.91     1241.99     14.41 o 
   4  -8   7        1.91        1.56      7.82 o 
   5  -8   7      612.07      639.93      9.82 o 
   6  -8   7       32.75       27.62      9.14 o 
   7  -8   7        4.32        8.53      8.91 o 
   8  -8   7        0.51        8.68      9.67 o 
   9  -8   7        0.29       -1.47     10.19 o 
  10  -8   7        4.74        6.86     10.87 o 
  11  -8   7        8.40       12.75     10.63 o 
  -8  -7   7        1.32        2.57     13.50 o 
  -7  -7   7       23.07       23.90     12.57 o 
  -6  -7   7       88.77      105.00     12.35 o 
  -5  -7   7      183.93      182.49     10.31 o 
  -4  -7   7      190.23      187.86     10.56 o 
  -3  -7   7        1.11        7.51      8.03 o 
  -2  -7   7      165.20      154.42      8.00 o 
  -1  -7   7      216.52      210.89      8.12 o 
   0  -7   7      388.54      365.67     10.03 o 
   1  -7   7      837.59      833.20     14.80 o 
   2  -7   7        2.56        6.27      6.54 o 
   3  -7   7      490.88      456.47      8.79 o 
   4  -7   7      449.76      413.27      9.71 o 
   5  -7   7     1244.71     1226.10     21.81 o 
   6  -7   7      681.69      718.13     22.35 o 
   7  -7   7       32.30       33.19      9.16 o 
   8  -7   7       21.55       23.18      9.67 o 
   9  -7   7       18.01       18.31     10.12 o 
  10  -7   7       20.52       22.98      9.66 o 
  11  -7   7        1.99        7.08     10.64 o 
  -9  -6   7       26.31       32.88     16.75 o 
  -8  -6   7       13.38        9.94     15.30 o 
  -7  -6   7       94.72       98.28     12.75 o 
  -6  -6   7       22.70       31.82     10.98 o 
  -5  -6   7       47.82       66.01     11.11 o 
  -4  -6   7      140.73      159.60      9.70 o 
  -3  -6   7        0.03        7.61      8.93 o 
  -2  -6   7      149.54      166.47      8.77 o 
  -1  -6   7      250.15      259.05      8.95 o 
   0  -6   7      363.73      373.94      8.96 o 
   1  -6   7      340.58      300.33      8.32 o 
   2  -6   7      647.96      562.00      9.92 o 
   3  -6   7        5.52        3.50      5.97 o 
   4  -6   7      294.22      319.22      8.61 o 
   5  -6   7       26.55       18.97      7.43 o 
   6  -6   7     1126.56     1114.92     26.34 o 
   7  -6   7      821.05      809.51     11.04 o 
   8  -6   7      867.58      876.24     13.58 o 
   9  -6   7        2.47        4.59     10.10 o 
  10  -6   7       86.57       93.36      9.74 o 
  11  -6   7       27.98       22.09     12.22 o 
  -9  -5   7        9.82       15.80     15.86 o 
  -8  -5   7        0.38        1.39     14.88 o 
  -7  -5   7        9.52       11.66     12.14 o 
  -6  -5   7       70.77       67.25     10.84 o 
  -5  -5   7        0.43        4.68      9.06 o 
  -4  -5   7        1.05        4.80      9.10 o 
  -3  -5   7       77.92       93.13      7.57 o 
  -2  -5   7      886.84      901.53     11.36 o 
  -1  -5   7      816.18      819.08     12.56 o 
   0  -5   7      120.27      120.16      6.77 o 
   1  -5   7      734.67      737.63     10.74 o 
   2  -5   7      792.22      817.80     15.76 o 
   3  -5   7      355.92      345.18      8.42 o 
   4  -5   7      205.00      186.07      7.85 o 
   5  -5   7      159.46      153.47      7.80 o 
   6  -5   7     1388.21     1441.24     13.59 o 
   7  -5   7      432.90      402.92     10.10 o 
   8  -5   7      468.42      486.79     10.86 o 
   9  -5   7        3.79        8.10      9.38 o 
  10  -5   7       29.08       34.37     11.39 o 
  11  -5   7        3.86        6.64     16.71 o 
 -10  -4   7        2.86       11.78     13.71 o 
  -9  -4   7        8.02       13.89     12.45 o 
  -8  -4   7      358.40      384.26     18.77 o 
  -7  -4   7       25.16       20.95     11.14 o 
  -6  -4   7      362.98      358.18     11.96 o 
  -5  -4   7       51.47       57.14      9.06 o 
  -4  -4   7      741.55      702.04     12.59 o 
  -3  -4   7     2234.93     2276.01     33.71 o 
  -2  -4   7     3205.99     3315.08     27.33 o 
  -1  -4   7     1804.78     1838.98     19.97 o 
   0  -4   7     1356.88     1370.99     14.56 o 
   1  -4   7      212.16      261.36      8.87 o 
   2  -4   7      235.76      282.02      8.92 o 
   3  -4   7      340.69      357.88      8.31 o 
   4  -4   7      146.65      137.53      8.88 o 
   5  -4   7      829.06      833.48     14.87 o 
   6  -4   7     3661.43     3551.26     49.17 o 
   7  -4   7       33.69       26.52      9.21 o 
   8  -4   7       84.63       83.07     10.49 o 
   9  -4   7       14.08       12.71      8.50 o 
  10  -4   7       64.90       57.59     10.54 o 
 -10  -3   7       26.57       20.72     16.84 o 
  -9  -3   7        3.56        9.35     12.32 o 
  -8  -3   7      194.59      188.17     12.84 o 
  -7  -3   7      551.81      575.21     13.81 o 
  -6  -3   7        0.29        2.35      9.85 o 
  -5  -3   7        4.67        9.64      8.84 o 
  -4  -3   7        6.26       10.61      7.66 o 
  -3  -3   7      447.96      519.05     11.15 o 
  -2  -3   7     2708.36     2574.64     40.84 o 
  -1  -3   7       72.91       86.58      8.28 o 
   0  -3   7     1620.27     1643.38     17.02 o 
   1  -3   7      632.77      631.70     15.04 o 
   2  -3   7     2142.67     2192.09     20.09 o 
   3  -3   7      106.16      111.52      7.81 o 
   4  -3   7      450.77      443.65      8.93 o 
   5  -3   7       63.43       60.83      8.08 o 
   6  -3   7       17.11       21.75      7.90 o 
   7  -3   7     1266.22     1326.69     26.53 o 
   8  -3   7      477.58      488.57     13.55 o 
   9  -3   7       34.86       30.48     10.87 o 
  10  -3   7       72.15       81.47     13.03 o 
 -11  -2   7       46.23       34.11     24.50 o 
 -10  -2   7       33.25       27.50     17.36 o 
  -9  -2   7        0.80        2.43     12.02 o 
  -8  -2   7      350.13      366.59     13.25 o 
  -7  -2   7      143.85      129.00     10.66 o 
  -6  -2   7      224.57      265.57     10.84 o 
  -5  -2   7       83.62       93.14      9.46 o 
  -4  -2   7       22.25       24.43      8.49 o 
  -3  -2   7     3120.69     3190.89     39.65 o 
  -2  -2   7        5.53        7.49      8.62 o 
  -1  -2   7     3245.84     3106.96     46.89 o 
   0  -2   7      560.73      593.31     11.27 o 
   1  -2   7       61.80       46.62      8.88 o 
   2  -2   7        0.09        4.83      6.81 o 
   3  -2   7      215.71      232.28      7.77 o 
   4  -2   7       94.35       94.34      7.91 o 
   5  -2   7      339.73      337.22      9.75 o 
   6  -2   7     1768.52     1797.17     20.09 o 
   7  -2   7       59.43       62.49     10.24 o 
   8  -2   7       35.81       44.32      8.31 o 
   9  -2   7       12.26       13.71     10.61 o 
  10  -2   7        9.35       14.26     11.02 o 
 -11  -1   7       52.56       47.16     17.97 o 
 -10  -1   7        0.35       -1.25     13.50 o 
  -9  -1   7       49.25       53.69     11.59 o 
  -8  -1   7      439.37      472.25     12.71 o 
  -7  -1   7      276.20      303.78     12.27 o 
  -6  -1   7      266.46      246.97     10.67 o 
  -5  -1   7      458.54      454.08     12.50 o 
  -4  -1   7        4.98        5.70      8.00 o 
  -3  -1   7      785.86      758.09     13.31 o 
  -2  -1   7      988.89      934.81     13.71 o 
  -1  -1   7       68.77       68.98      8.17 o 
   0  -1   7     3572.85     3435.29     46.36 o 
   1  -1   7      575.76      599.94     10.86 o 
   2  -1   7       55.95       60.00      8.60 o 
   3  -1   7     1196.29     1204.79     21.55 o 
   4  -1   7      846.06      817.36     12.54 o 
   5  -1   7      381.91      377.33     19.11 o 
   6  -1   7       48.50       52.87      9.64 o 
   7  -1   7      232.75      234.44     12.15 o 
   8  -1   7       39.51       40.71      8.57 o 
   9  -1   7        2.73        4.20      9.91 o 
 -11   0   7       13.55       10.53     14.96 o 
 -10   0   7      173.00      179.86     13.38 o 
  -9   0   7      192.32      208.59     12.62 o 
  -8   0   7       30.65       30.91     10.87 o 
  -7   0   7      491.14      515.95     13.71 o 
  -6   0   7      182.51      173.36     11.18 o 
  -5   0   7      436.26      468.94     12.74 o 
  -4   0   7      724.43      737.43     14.21 o 
  -3   0   7     1137.49     1174.14     16.12 o 
  -2   0   7       44.41       51.54      7.20 o 
  -1   0   7     1121.24     1001.39     12.36 o 
   0   0   7     3598.11     3394.55     20.01 o 
   1   0   7       89.41       88.74      9.28 o 
   2   0   7        6.84        7.96      6.21 o 
   3   0   7      740.73      723.11     12.69 o 
   4   0   7        0.23        0.62      7.74 o 
   5   0   7      343.19      359.16      9.75 o 
   6   0   7       42.12       51.83     10.63 o 
   7   0   7      108.04      113.56     10.81 o 
   8   0   7        0.06        3.07     11.20 o 
   9   0   7       51.33       43.94     16.58 o 
 -11   1   7       26.05       17.89     14.32 o 
 -10   1   7      374.89      398.15     15.84 o 
  -9   1   7       93.12       85.14     13.16 o 
  -8   1   7       29.44       31.25     12.74 o 
  -7   1   7      653.91      719.69     16.89 o 
  -6   1   7      175.53      159.93     13.51 o 
  -5   1   7        2.41        3.04     10.55 o 
  -4   1   7     1776.85     1787.98     18.91 o 
  -3   1   7      305.94      306.30      9.16 o 
  -2   1   7     2380.29     2314.65     32.55 o 
  -1   1   7      151.34      133.69      8.92 o 
   0   1   7      575.09      590.95     11.42 o 
   1   1   7      780.69      785.57     11.66 o 
   2   1   7        1.67        1.76      6.86 o 
   3   1   7     1117.00     1111.57     12.61 o 
   4   1   7       29.98       30.46      7.23 o 
   5   1   7       44.55       42.96      7.55 o 
   6   1   7        1.11        3.00      7.85 o 
   7   1   7        0.09        4.44      9.77 o 
   8   1   7       50.64       45.90     11.22 o 
 -11   2   7        2.46        9.54     16.74 o 
 -10   2   7      105.49      127.18     16.19 o 
  -9   2   7      190.38      210.62     15.62 o 
  -8   2   7       74.23       87.47     13.90 o 
  -7   2   7      387.18      372.18     13.86 o 
  -6   2   7       22.71       18.25      8.86 o 
  -5   2   7      178.36      190.63     13.41 o 
  -4   2   7      552.50      521.55     11.78 o 
  -3   2   7        6.41       17.65      7.62 o 
  -2   2   7      545.44      547.47     11.18 o 
  -1   2   7       50.69       52.56      8.37 o 
   0   2   7        0.05        0.97      7.58 o 
   1   2   7       57.99       52.86      7.81 o 
   2   2   7     1166.05     1139.68     16.29 o 
   3   2   7      273.67      295.24      9.42 o 
   4   2   7       79.09       83.95      8.45 o 
   5   2   7        0.12        1.86      8.43 o 
   6   2   7        4.26        4.70      8.88 o 
   7   2   7        0.92        3.70      8.88 o 
   8   2   7        6.36        4.65     11.47 o 
 -11   3   7       47.15       41.78     16.67 o 
 -10   3   7       31.57       42.86     15.53 o 
  -9   3   7      139.87      135.19     15.14 o 
  -8   3   7      103.21       83.92     11.77 o 
  -7   3   7       32.81       29.91     13.27 o 
  -6   3   7       48.97       54.72     13.11 o 
  -5   3   7        7.53       11.68      9.98 o 
  -4   3   7       34.47       25.45      8.40 o 
  -3   3   7      312.88      337.28      9.94 o 
  -2   3   7      605.83      598.61     11.43 o 
  -1   3   7      505.66      507.75     13.52 o 
   0   3   7        0.05       -0.62      8.55 o 
   1   3   7      387.83      356.43      8.64 o 
   2   3   7      238.61      218.99      8.53 o 
   3   3   7       33.07       40.93      7.57 o 
   4   3   7        0.04       -0.40      8.07 o 
   5   3   7        8.04       14.14      9.68 o 
   6   3   7       22.49       22.43      9.13 o 
   7   3   7       12.21       11.63     12.36 o 
 -11   4   7       73.60       66.18     14.29 o 
 -10   4   7       22.06       31.98     15.05 o 
  -9   4   7       65.74       66.21     14.57 o 
  -8   4   7      218.96      218.53     14.64 o 
  -7   4   7        2.69        0.80     10.94 o 
  -6   4   7       11.58       19.67     13.19 o 
  -5   4   7      200.52      202.96     10.82 o 
  -4   4   7     1845.16     1812.27     19.31 o 
  -3   4   7        2.94        5.14      7.76 o 
  -2   4   7      135.34      132.43      8.53 o 
  -1   4   7        2.21        3.46      7.09 o 
   0   4   7       29.22       27.03      7.99 o 
   1   4   7       86.98       96.22      8.49 o 
   2   4   7       47.03       47.17      8.26 o 
   3   4   7       60.30       59.19      8.62 o 
   4   4   7        5.40        5.11      9.66 o 
   5   4   7       12.77       13.80      9.03 o 
   6   4   7        1.28        4.24     10.25 o 
   7   4   7        7.20        6.70     11.50 o 
 -11   5   7        0.93        1.20     13.21 o 
 -10   5   7       87.58       94.43     15.70 o 
  -9   5   7        7.14        7.98     11.94 o 
  -8   5   7        0.96        8.59     13.27 o 
  -7   5   7        4.29        5.42     13.27 o 
  -6   5   7      211.27      233.40     13.92 o 
  -5   5   7      236.91      239.85     11.56 o 
  -4   5   7        2.23        5.90      7.92 o 
  -3   5   7        1.00        8.18      7.68 o 
  -2   5   7      184.80      179.61      8.97 o 
  -1   5   7      543.32      566.95     10.81 o 
   0   5   7        1.50        2.73      7.48 o 
   1   5   7      274.72      298.28     10.65 o 
   2   5   7       78.55       95.55      8.93 o 
   3   5   7       69.66       79.34     10.22 o 
   4   5   7       12.01       11.17      9.34 o 
   5   5   7       31.54       27.25      9.13 o 
   6   5   7       14.59       12.47     10.75 o 
 -11   6   7        6.21        7.12     16.43 o 
 -10   6   7       44.95       53.00     15.85 o 
  -9   6   7       26.38       17.70     10.27 o 
  -8   6   7      101.89      126.43     14.40 o 
  -7   6   7      178.91      180.07     12.48 o 
  -6   6   7        0.58        3.70     10.49 o 
  -5   6   7      147.15      146.40      9.54 o 
  -4   6   7       22.86       18.47      8.84 o 
  -3   6   7        0.02        3.16      9.09 o 
  -2   6   7      186.48      165.16      9.02 o 
  -1   6   7       21.52       24.91      7.84 o 
   0   6   7       58.86       56.49      8.65 o 
   1   6   7      104.45      105.81      7.95 o 
   2   6   7        5.11        8.08      8.88 o 
   3   6   7       97.88      103.33     10.90 o 
   4   6   7       16.08       12.45      8.98 o 
   5   6   7       37.90       31.73     11.07 o 
 -11   7   7        1.60        5.23     14.00 o 
 -10   7   7       28.77       23.29     13.04 o 
  -9   7   7       35.28       42.25     15.21 o 
  -8   7   7        0.36        0.85     14.65 o 
  -7   7   7        2.27        2.79     11.42 o 
  -6   7   7        0.18       -2.18      9.03 o 
  -5   7   7       18.93       23.68      8.36 o 
  -4   7   7      532.53      503.84     10.28 o 
  -3   7   7      195.03      210.07      8.84 o 
  -2   7   7       93.39      101.42      9.04 o 
  -1   7   7       10.44        5.64      9.64 o 
   0   7   7       25.22       24.24      8.20 o 
   1   7   7        0.78        2.67      8.95 o 
   2   7   7       29.34       22.91     10.72 o 
   3   7   7        0.14        1.68     10.19 o 
   4   7   7        1.77        6.76     11.98 o 
 -10   8   7       87.98       70.24     13.96 o 
  -9   8   7        2.60       16.12     15.54 o 
  -8   8   7        6.70        7.70     12.07 o 
  -7   8   7        0.53        0.38     11.52 o 
  -6   8   7        4.53        9.92      9.40 o 
  -5   8   7        7.64       10.97      8.92 o 
  -4   8   7        3.38        5.46      8.51 o 
  -3   8   7        3.27        1.77      8.12 o 
  -2   8   7       26.04       27.84      9.22 o 
  -1   8   7       38.85       41.23      8.64 o 
   0   8   7      259.18      283.98     10.90 o 
   1   8   7       52.07       59.56     11.07 o 
   2   8   7       47.51       45.07     11.59 o 
   3   8   7        1.25        8.70      9.73 o 
  -9   9   7       13.35       12.02     12.96 o 
  -8   9   7       27.38       21.89     15.62 o 
  -7   9   7        0.31        4.40     12.32 o 
  -6   9   7        1.95        5.77      9.91 o 
  -5   9   7       81.18       69.69      9.94 o 
  -4   9   7        4.48        8.40     10.38 o 
  -3   9   7        0.22       -1.74      9.42 o 
  -2   9   7      203.87      200.76      9.87 o 
  -1   9   7       32.31       31.33      9.16 o 
   0   9   7       11.28        9.20     10.20 o 
   1   9   7       17.66       13.92      9.06 o 
  -8  10   7        6.94        7.42     13.08 o 
  -7  10   7      141.16      131.05     10.55 o 
  -6  10   7        0.37        3.11     11.12 o 
  -5  10   7       52.21       51.66     11.90 o 
  -4  10   7        0.39        3.86      9.34 o 
  -3  10   7        5.98        2.65      8.31 o 
  -2  10   7       51.45       40.08     10.55 o 
  -1  10   7        1.03        2.26      9.61 o 
  -5  11   7        4.25       -0.16     10.92 o 
  -4  11   7       10.24        6.50     10.97 o 
   2 -15   8        9.17       18.88     10.71 o 
   3 -15   8        7.86       15.55      9.71 o 
   4 -15   8       28.06       20.50     10.83 o 
   5 -15   8        4.40        9.04     11.67 o 
   0 -14   8        0.09       -1.11     10.16 o 
   1 -14   8        0.83        4.53      9.92 o 
   2 -14   8       23.10       14.94      9.97 o 
   3 -14   8        6.48       12.89     10.81 o 
   4 -14   8       11.78       15.18     10.96 o 
   5 -14   8        7.70        6.48      9.82 o 
   6 -14   8       10.91       12.72      8.42 o 
   7 -14   8      129.42       97.54      9.91 o 
  -2 -13   8       18.19       21.11     10.32 o 
  -1 -13   8       83.25       69.08     11.31 o 
   0 -13   8       10.96       14.64     10.61 o 
   1 -13   8       23.56       28.40      9.50 o 
   2 -13   8        0.28        3.62      7.09 o 
   3 -13   8      158.25      173.87     10.05 o 
   4 -13   8       39.77       40.64      9.32 o 
   5 -13   8       45.85       47.53      8.77 o 
   6 -13   8      111.21      113.77      9.20 o 
   7 -13   8       85.87       90.35     11.27 o 
   8 -13   8       19.73       12.76     10.25 o 
   9 -13   8       36.09       31.60     12.24 o 
  -4 -12   8       30.20       22.99     10.85 o 
  -3 -12   8        9.40       15.09     11.11 o 
  -2 -12   8        7.81       18.95     10.61 o 
  -1 -12   8       38.50       41.86      8.98 o 
   0 -12   8        2.97        8.46      9.92 o 
   1 -12   8       14.13       17.44      8.22 o 
   2 -12   8      584.53      568.59      9.88 o 
   3 -12   8       51.57       60.84      8.18 o 
   4 -12   8        2.25        2.12      9.61 o 
   5 -12   8       17.82       17.25      7.75 o 
   6 -12   8        0.00        4.70      8.91 o 
   7 -12   8      151.93      164.34     10.98 o 
   8 -12   8       49.39       52.49      8.70 o 
   9 -12   8      101.16       82.30     10.15 o 
  -5 -11   8        2.59        1.18     10.83 o 
  -4 -11   8       63.49       65.47     10.75 o 
  -3 -11   8        9.81       18.33      9.55 o 
  -2 -11   8        0.99        3.48      8.81 o 
  -1 -11   8      100.12       93.96      8.45 o 
   0 -11   8       68.33       60.83      8.49 o 
   1 -11   8       57.77       65.10      8.41 o 
   2 -11   8       65.82       62.59      7.45 o 
   3 -11   8      888.98      854.40     12.00 o 
   4 -11   8      347.11      379.60      9.99 o 
   5 -11   8       13.39       26.31      7.11 o 
   6 -11   8       77.56       76.17      8.09 o 
   7 -11   8      166.51      163.32      9.20 o 
   8 -11   8       91.15       89.65     10.09 o 
   9 -11   8        1.65        7.08      8.98 o 
  10 -11   8       23.80       23.17      9.92 o 
  -6 -10   8       90.52       70.66     14.38 o 
  -5 -10   8       53.76       60.25     10.77 o 
  -4 -10   8        5.88        9.92      9.43 o 
  -3 -10   8       23.30       26.68      9.92 o 
  -2 -10   8       55.82       52.61      8.64 o 
  -1 -10   8       90.19       89.47      8.49 o 
   0 -10   8      344.30      328.69      8.99 o 
   1 -10   8      163.28      168.58      7.67 o 
   2 -10   8      790.11      792.04     20.32 o 
   3 -10   8      298.79      306.61      8.37 o 
   4 -10   8      715.61      714.03     10.56 o 
   5 -10   8        2.17        2.75      7.47 o 
   6 -10   8      138.33      147.45      8.46 o 
   7 -10   8      255.33      275.92     11.37 o 
   8 -10   8        1.19        3.36      9.94 o 
   9 -10   8        7.36        5.41      9.75 o 
  10 -10   8        0.17       -1.58      9.38 o 
  -7  -9   8        0.25       11.02     14.17 o 
  -6  -9   8       14.74        9.35     11.15 o 
  -5  -9   8        5.65        6.47     10.28 o 
  -4  -9   8       53.02       55.88      9.21 o 
  -3  -9   8       27.69       37.92      7.73 o 
  -2  -9   8      902.00      889.49     12.10 o 
  -1  -9   8       20.82       20.29      7.45 o 
   0  -9   8      553.72      510.77     11.30 o 
   1  -9   8      125.20      119.71      9.46 o 
   2  -9   8       43.48       38.26     10.03 o 
   3  -9   8      236.89      236.38     10.97 o 
   4  -9   8      320.49      325.40      8.34 o 
   5  -9   8      224.31      233.29      9.38 o 
   6  -9   8      215.69      203.18     10.00 o 
   7  -9   8      146.19      140.73      7.88 o 
   8  -9   8      160.12      173.79      9.85 o 
   9  -9   8      114.51      144.24     10.39 o 
  10  -9   8       11.73       10.40     10.09 o 
  -7  -8   8       33.41       34.40     16.27 o 
  -6  -8   8        0.52        6.72     10.47 o 
  -5  -8   8        7.79       13.50      9.73 o 
  -4  -8   8       22.35       28.71      9.81 o 
  -3  -8   8        2.93        5.68     10.79 o 
  -2  -8   8      115.53      114.67      9.49 o 
  -1  -8   8      852.86      832.95     11.43 o 
   0  -8   8       11.67       16.62      7.69 o 
   1  -8   8      104.34      106.72      8.26 o 
   2  -8   8       66.60       60.37      7.80 o 
   3  -8   8      248.78      257.44      8.99 o 
   4  -8   8      779.76      748.32     16.32 o 
   5  -8   8       64.39       70.44      7.16 o 
   6  -8   8      158.49      143.02      7.17 o 
   7  -8   8      158.68      156.64      8.45 o 
   8  -8   8       31.38       28.61      8.79 o 
   9  -8   8       33.15       32.41      9.55 o 
  10  -8   8       11.15       10.94      9.46 o 
  -8  -7   8      145.25      122.48     14.96 o 
  -7  -7   8       12.49       20.12     12.62 o 
  -6  -7   8      136.96      150.95     11.82 o 
  -5  -7   8       49.80       52.48      8.73 o 
  -4  -7   8      136.38      154.01     10.22 o 
  -3  -7   8      926.84      961.76     14.57 o 
  -2  -7   8       14.84       15.49      6.96 o 
  -1  -7   8      291.68      254.53      8.04 o 
   0  -7   8      462.81      494.96      9.51 o 
   1  -7   8       43.06       43.81      7.67 o 
   2  -7   8       47.86       48.92      7.11 o 
   3  -7   8      118.17      114.47      9.04 o 
   4  -7   8        4.01        7.42      7.57 o 
   5  -7   8      722.60      695.01     10.78 o 
   6  -7   8      284.45      305.31     12.07 o 
   7  -7   8      282.82      277.44      9.54 o 
   8  -7   8        3.43        6.40      8.63 o 
   9  -7   8        1.44       -6.39     10.79 o 
  10  -7   8       40.91       38.20     11.25 o 
  -9  -6   8       63.07       50.96     14.31 o 
  -8  -6   8        3.46       10.57     12.28 o 
  -7  -6   8        2.80        6.17     10.20 o 
  -6  -6   8      504.11      482.87     11.21 o 
  -5  -6   8        1.65        5.09      8.22 o 
  -4  -6   8      113.70      117.15      9.81 o 
  -3  -6   8      416.69      426.44     10.43 o 
  -2  -6   8     1349.34     1256.60     20.37 o 
  -1  -6   8     1917.84     1913.08     23.84 o 
   0  -6   8       84.27      104.12      6.74 o 
   1  -6   8        0.29        1.59      6.98 o 
   2  -6   8     1125.80     1157.33     14.80 o 
   3  -6   8      112.56      115.69      7.30 o 
   4  -6   8        2.34        3.23      6.36 o 
   5  -6   8      186.33      161.50     10.08 o 
   6  -6   8       24.80       21.64      8.49 o 
   7  -6   8      459.32      459.09      9.91 o 
   8  -6   8      180.94      175.76      9.23 o 
   9  -6   8        1.84        5.86      9.20 o 
  10  -6   8        5.68        4.07     10.19 o 
  -9  -5   8       50.19       37.89     16.59 o 
  -8  -5   8       91.63      122.14     15.46 o 
  -7  -5   8      492.30      491.91     13.92 o 
  -6  -5   8      203.26      200.42     10.55 o 
  -5  -5   8       38.96       57.42      8.75 o 
  -4  -5   8       97.24       92.02      8.01 o 
  -3  -5   8     1077.12      999.49     12.87 o 
  -2  -5   8       18.58       15.07      6.91 o 
  -1  -5   8      131.85      148.11      8.69 o 
   0  -5   8      814.96      893.84     11.23 o 
   1  -5   8      674.74      620.44      9.90 o 
   2  -5   8      183.41      199.06      8.15 o 
   3  -5   8       48.09       63.42      7.08 o 
   4  -5   8       36.54       40.09      7.87 o 
   5  -5   8      756.83      754.89     11.36 o 
   6  -5   8        8.82       13.24      7.92 o 
   7  -5   8       34.78       34.62      9.64 o 
   8  -5   8      140.33      151.19     12.13 o 
   9  -5   8       58.20       56.25      9.71 o 
  10  -5   8       15.65        7.04     11.50 o 
 -10  -4   8       32.55       37.74     17.00 o 
  -9  -4   8       24.70       22.78     15.54 o 
  -8  -4   8       38.76       38.84     12.05 o 
  -7  -4   8      109.87      108.26     11.27 o 
  -6  -4   8       70.82       77.01     10.21 o 
  -5  -4   8        0.97        3.88      8.28 o 
  -4  -4   8      507.93      480.41     10.84 o 
  -3  -4   8       63.94       59.29      8.01 o 
  -2  -4   8      910.08      955.78     12.38 o 
  -1  -4   8     1945.48     1863.42     22.38 o 
   0  -4   8      378.43      395.50      9.67 o 
   1  -4   8     1116.52     1177.20     16.03 o 
   2  -4   8       26.38       13.82      7.07 o 
   3  -4   8       40.08       48.05      7.50 o 
   4  -4   8       12.58       23.90      7.13 o 
   5  -4   8       90.89       95.23      8.27 o 
   6  -4   8        0.37        4.27      8.14 o 
   7  -4   8      321.86      303.99     10.27 o 
   8  -4   8        8.64        7.70     10.01 o 
   9  -4   8       21.64       18.96      9.73 o 
  10  -4   8       45.76       35.96     10.75 o 
 -10  -3   8        1.46        3.83     16.91 o 
  -9  -3   8      256.37      266.78     14.58 o 
  -8  -3   8        0.02        3.76     10.86 o 
  -7  -3   8      601.51      609.49     15.70 o 
  -6  -3   8      511.29      464.41     12.06 o 
  -5  -3   8      587.31      607.15     12.39 o 
  -4  -3   8       39.82       51.72      8.93 o 
  -3  -3   8      344.43      312.59      9.76 o 
  -2  -3   8     1232.52     1231.44     14.44 o 
  -1  -3   8       41.89       46.93      7.85 o 
   0  -3   8     6168.61     5853.55     57.30 o 
   1  -3   8       20.75       39.96      7.52 o 
   2  -3   8      857.29      858.76     15.16 o 
   3  -3   8      410.24      463.34      9.49 o 
   4  -3   8      461.53      480.52     10.54 o 
   5  -3   8        6.45        6.38      7.28 o 
   6  -3   8      723.74      716.62     10.41 o 
   7  -3   8       13.20       11.36      7.90 o 
   8  -3   8       86.33       89.67      9.61 o 
   9  -3   8        7.03        5.86      9.80 o 
  10  -3   8       68.71       58.14     11.11 o 
 -10  -2   8       84.29       98.30     15.39 o 
  -9  -2   8       33.45       43.00     11.43 o 
  -8  -2   8      234.26      239.73     12.95 o 
  -7  -2   8        2.02        6.42      9.41 o 
  -6  -2   8       22.75       30.58      9.27 o 
  -5  -2   8        0.71        5.16      8.81 o 
  -4  -2   8      210.84      189.19      9.82 o 
  -3  -2   8      247.10      279.76      9.98 o 
  -2  -2   8      596.41      532.40     10.34 o 
  -1  -2   8      215.50      214.53      8.33 o 
   0  -2   8       80.40       59.68      7.41 o 
   1  -2   8      320.79      341.06      9.12 o 
   2  -2   8      186.84      177.85      8.28 o 
   3  -2   8      495.84      470.10      9.66 o 
   4  -2   8     1084.09     1091.12     24.35 o 
   5  -2   8      270.49      268.75     10.09 o 
   6  -2   8        5.23        1.91      8.05 o 
   7  -2   8        5.55        6.84      9.64 o 
   8  -2   8        0.47        2.75      9.42 o 
   9  -2   8        3.66        6.59     11.78 o 
 -11  -1   8        4.42        6.98     16.31 o 
 -10  -1   8       58.65       51.24     12.46 o 
  -9  -1   8        0.80        1.59     10.18 o 
  -8  -1   8      140.96      150.86     11.80 o 
  -7  -1   8     2538.94     2506.73     22.82 o 
  -6  -1   8        0.04        4.09      9.18 o 
  -5  -1   8       37.34       39.70     10.03 o 
  -4  -1   8     1257.12     1281.99     15.00 o 
  -3  -1   8       24.62       25.37      7.57 o 
  -2  -1   8      460.20      444.88     10.37 o 
  -1  -1   8      124.16      109.31      7.71 o 
   0  -1   8       94.53      113.15      8.13 o 
   1  -1   8       22.14       27.80      7.71 o 
   2  -1   8     2569.54     2603.16     38.93 o 
   3  -1   8      428.52      429.94      9.76 o 
   4  -1   8      175.52      163.34      8.55 o 
   5  -1   8       32.02       35.09      8.11 o 
   6  -1   8      514.19      537.51     10.48 o 
   7  -1   8      134.62      140.91     10.23 o 
   8  -1   8       28.17       40.12      9.80 o 
   9  -1   8      136.10      133.84     11.91 o 
 -11   0   8      149.55      150.84     15.97 o 
 -10   0   8       20.24       16.61     12.23 o 
  -9   0   8       50.03       48.97     11.91 o 
  -8   0   8        9.30        7.58     10.50 o 
  -7   0   8       70.70       86.77     10.69 o 
  -6   0   8      571.29      582.90     13.80 o 
  -5   0   8        1.01        2.98      8.35 o 
  -4   0   8      258.89      273.42      9.99 o 
  -3   0   8        0.14        3.61      7.90 o 
  -2   0   8      196.39      174.87      8.40 o 
  -1   0   8     2331.99     2318.87     29.62 o 
   0   0   8      178.59      181.73      8.67 o 
   1   0   8      290.14      295.56      9.18 o 
   2   0   8        0.96        1.68      9.85 o 
   3   0   8     1568.58     1507.19     18.95 o 
   4   0   8      134.47      138.91      8.55 o 
   5   0   8       76.62       81.78      7.74 o 
   6   0   8        0.60        1.30      9.43 o 
   7   0   8       29.90       30.97     10.26 o 
   8   0   8        6.00       15.28     14.38 o 
   9   0   8       28.91       27.71     12.16 o 
 -11   1   8      203.59      188.90     31.36 o 
 -10   1   8       54.14       53.69     15.86 o 
  -9   1   8       21.93       23.50     13.84 o 
  -8   1   8        3.75        9.04     12.95 o 
  -7   1   8     1168.97     1103.36     28.62 o 
  -6   1   8        2.48        3.05      9.91 o 
  -5   1   8       73.34       64.28     10.72 o 
  -4   1   8       32.42       28.30      8.80 o 
  -3   1   8      963.43     1015.92     14.24 o 
  -2   1   8      352.84      385.65     10.21 o 
  -1   1   8      206.14      218.61      8.79 o 
   0   1   8     1016.13     1067.84     13.61 o 
   1   1   8      168.54      154.96      7.45 o 
   2   1   8        9.36        8.82      7.66 o 
   3   1   8      124.06      118.17      7.34 o 
   4   1   8      518.92      522.51     10.46 o 
   5   1   8       31.30       34.20      9.52 o 
   6   1   8       94.60       96.62     10.72 o 
   7   1   8        0.06       -2.54      9.27 o 
   8   1   8       10.10       15.33      9.90 o 
 -11   2   8        0.49       -2.77     16.66 o 
 -10   2   8       21.51       28.18     15.62 o 
  -9   2   8      689.38      695.96     22.32 o 
  -8   2   8       12.55        5.49     10.67 o 
  -7   2   8       14.29       16.35     12.87 o 
  -6   2   8      337.68      325.75     14.97 o 
  -5   2   8     1107.47     1115.38     23.52 o 
  -4   2   8      152.29      126.70      9.38 o 
  -3   2   8      905.62      879.03     16.52 o 
  -2   2   8       51.01       40.61      7.87 o 
  -1   2   8        4.11        5.34      7.23 o 
   0   2   8       78.84       72.96      8.13 o 
   1   2   8       15.75       18.39      7.15 o 
   2   2   8       59.87       56.90      7.02 o 
   3   2   8      369.43      382.36     12.19 o 
   4   2   8       11.12        5.60      8.95 o 
   5   2   8        2.26        8.94      8.53 o 
   6   2   8       12.28       19.68      9.18 o 
   7   2   8        5.53        5.15     11.79 o 
 -11   3   8        2.89        4.63     16.51 o 
 -10   3   8      132.49      124.40     13.83 o 
  -9   3   8        2.10       -0.45     13.91 o 
  -8   3   8       36.26       42.50     13.52 o 
  -7   3   8        9.38       14.42     10.46 o 
  -6   3   8      198.37      203.61     12.25 o 
  -5   3   8      611.76      600.52     13.47 o 
  -4   3   8       44.77       40.42      9.58 o 
  -3   3   8      181.69      182.41      8.84 o 
  -2   3   8        0.24       -1.28      8.64 o 
  -1   3   8       20.50       28.28      8.58 o 
   0   3   8       44.90       46.07      9.15 o 
   1   3   8        0.80        2.43      7.93 o 
   2   3   8       17.70       11.14      7.42 o 
   3   3   8        0.39        1.64      9.07 o 
   4   3   8       25.88       28.76      7.31 o 
   5   3   8       62.16       77.56      9.31 o 
   6   3   8       44.81       46.19     10.16 o 
   7   3   8        6.14        5.44     11.17 o 
 -11   4   8       85.31       72.53     13.55 o 
 -10   4   8       21.61       24.66     12.15 o 
  -9   4   8       22.28       28.79     14.24 o 
  -8   4   8        9.60        8.28     13.76 o 
  -7   4   8        5.49        5.69     13.26 o 
  -6   4   8       12.76       15.03     12.86 o 
  -5   4   8        3.31        3.06      8.89 o 
  -4   4   8        3.37        4.77      7.95 o 
  -3   4   8       26.20       15.81      8.66 o 
  -2   4   8      146.60      152.07      8.71 o 
  -1   4   8       22.69       22.73      7.95 o 
   0   4   8      507.87      476.79     10.49 o 
   1   4   8       10.58       13.91      8.21 o 
   2   4   8       34.50       37.57      9.63 o 
   3   4   8       11.01        8.02      9.52 o 
   4   4   8       26.62       31.73     10.28 o 
   5   4   8       87.85       97.65      9.26 o 
   6   4   8       15.21       15.55     10.41 o 
 -11   5   8        0.19       -6.49     12.14 o 
 -10   5   8       75.61       89.06     15.78 o 
  -9   5   8      148.80      138.08     16.71 o 
  -8   5   8       92.07       83.92     12.18 o 
  -7   5   8        0.05        1.89     11.13 o 
  -6   5   8        2.94       -1.83     13.19 o 
  -5   5   8      109.55      110.71     11.09 o 
  -4   5   8      250.46      238.65     10.01 o 
  -3   5   8      317.67      328.16     10.64 o 
  -2   5   8        0.10        1.96      8.09 o 
  -1   5   8      548.15      549.02     10.76 o 
   0   5   8      562.25      558.35     10.13 o 
   1   5   8      545.14      545.09     12.42 o 
   2   5   8       44.47       56.63      8.34 o 
   3   5   8      110.33      114.96      8.60 o 
   4   5   8        4.84       12.27      8.80 o 
   5   5   8        6.06        5.88     12.39 o 
 -11   6   8       15.24       21.28     14.19 o 
 -10   6   8       49.05       50.10     11.74 o 
  -9   6   8        0.01        6.26     15.05 o 
  -8   6   8        2.82        4.62     11.43 o 
  -7   6   8       14.87        8.05     13.84 o 
  -6   6   8       77.34       73.77      9.06 o 
  -5   6   8      199.42      208.58     12.31 o 
  -4   6   8       54.35       49.84      9.24 o 
  -3   6   8       59.65       52.59      8.32 o 
  -2   6   8      358.60      335.57      9.49 o 
  -1   6   8       10.12        9.94      7.37 o 
   0   6   8       18.43        8.52      8.91 o 
   1   6   8       70.66       76.02      8.39 o 
   2   6   8       10.70       12.67      8.55 o 
   3   6   8      233.36      230.01     11.18 o 
   4   6   8       33.50       32.03     11.86 o 
 -10   7   8       13.30        7.90     16.51 o 
  -9   7   8        3.24        0.90     12.49 o 
  -8   7   8       39.00       42.86     12.11 o 
  -7   7   8        4.19        4.46     14.25 o 
  -6   7   8        1.53        4.02      8.49 o 
  -5   7   8       10.17       11.49      8.70 o 
  -4   7   8      124.42      132.17      9.61 o 
  -3   7   8      129.97      126.85      9.41 o 
  -2   7   8       16.64       23.63      7.49 o 
  -1   7   8        0.29        0.41      8.45 o 
   0   7   8        0.72        4.51     10.00 o 
   1   7   8       21.58       24.23      8.15 o 
   2   7   8       12.94       16.52      8.99 o 
   3   7   8       12.41       10.94     10.29 o 
 -10   8   8       12.74       16.40     13.55 o 
  -9   8   8       27.27       22.16     13.55 o 
  -8   8   8       25.06       11.32     15.95 o 
  -7   8   8       25.57       32.11     12.25 o 
  -6   8   8        0.03       -2.10      9.77 o 
  -5   8   8      216.07      229.85     12.03 o 
  -4   8   8        1.32        2.21      9.33 o 
  -3   8   8        6.65       11.89     10.22 o 
  -2   8   8        0.46        1.21     10.47 o 
  -1   8   8      122.70      134.79      9.67 o 
   0   8   8       53.68       62.31      9.93 o 
   1   8   8        2.98       11.24     11.21 o 
   2   8   8       28.39       19.48     10.85 o 
  -9   9   8       97.25       99.14     17.73 o 
  -8   9   8        1.61        0.83     11.57 o 
  -7   9   8        2.19        4.51     10.06 o 
  -6   9   8        2.07       10.44     11.45 o 
  -5   9   8       37.64       42.07     10.04 o 
  -4   9   8       54.04       43.41      9.03 o 
  -3   9   8       61.40       51.07      8.81 o 
  -2   9   8        1.52        2.35      9.06 o 
  -1   9   8        0.03       -2.57     10.27 o 
   0   9   8        0.00        9.12     10.37 o 
  -7  10   8        0.08        3.92     13.11 o 
  -6  10   8      200.13      161.98     11.66 o 
  -5  10   8      163.77      133.85     11.22 o 
  -4  10   8        4.67        1.17     11.82 o 
  -3  10   8        3.43        1.22     11.44 o 
  -2  10   8        0.37       -0.38      9.76 o 
   3 -15   9       33.38       20.63      9.23 o 
   4 -15   9       38.86       26.83     11.89 o 
   5 -15   9        6.19        4.27     10.59 o 
   0 -14   9       44.02       38.55     11.75 o 
   1 -14   9       72.28       84.23     11.71 o 
   2 -14   9        1.01        1.11     11.04 o 
   3 -14   9        3.97        2.42      9.95 o 
   4 -14   9       73.79       93.33     11.30 o 
   5 -14   9       73.92       75.60      9.45 o 
   6 -14   9       81.20       85.48      8.99 o 
   7 -14   9        6.12        2.62      9.40 o 
  -2 -13   9       19.31       20.05      8.81 o 
  -1 -13   9       55.22       48.86     10.10 o 
   0 -13   9       35.59       42.48     10.64 o 
   1 -13   9        0.16        4.14      8.60 o 
   2 -13   9        7.26       14.54      8.56 o 
   3 -13   9       73.26       87.26     10.63 o 
   4 -13   9      176.32      172.72      9.47 o 
   5 -13   9       13.12       18.75     10.44 o 
   6 -13   9        0.51        4.33     10.58 o 
   7 -13   9       34.37       40.27     10.12 o 
   8 -13   9       26.28       29.18     10.27 o 
  -4 -12   9       35.86       31.73     11.35 o 
  -3 -12   9       48.12       42.35     11.65 o 
  -2 -12   9       85.95       89.49     11.16 o 
  -1 -12   9       22.18       24.07     10.23 o 
   0 -12   9       76.12       87.99      8.54 o 
   1 -12   9       33.43       29.08      8.99 o 
   2 -12   9      664.23      670.44     10.83 o 
   3 -12   9      320.61      328.79     10.39 o 
   4 -12   9       37.75       43.83      7.72 o 
   5 -12   9        0.18        0.42      8.34 o 
   6 -12   9       33.26       45.00     10.34 o 
   7 -12   9       29.41       22.52      9.44 o 
   8 -12   9        0.17        4.39      9.05 o 
   9 -12   9        0.63        6.91     13.04 o 
  -5 -11   9        0.34        2.21      9.96 o 
  -4 -11   9        7.16       12.76     11.32 o 
  -3 -11   9       63.36       84.10     10.96 o 
  -2 -11   9      225.48      226.45      8.87 o 
  -1 -11   9      355.20      351.19     10.09 o 
   0 -11   9      346.36      339.50      8.92 o 
   1 -11   9      189.55      209.96      8.49 o 
   2 -11   9       43.55       47.34      7.70 o 
   3 -11   9      190.23      194.88      9.27 o 
   4 -11   9        1.07        4.20      8.35 o 
   5 -11   9       90.74      101.84      7.62 o 
   6 -11   9        0.49        1.91      7.80 o 
   7 -11   9       44.81       48.06      8.56 o 
   8 -11   9      106.99      120.71     10.24 o 
   9 -11   9        9.53        8.97      9.24 o 
  -6 -10   9       30.48       36.42     13.26 o 
  -5 -10   9       61.11       61.52     11.65 o 
  -4 -10   9      128.17      139.89     10.24 o 
  -3 -10   9       23.43       19.03      8.91 o 
  -2 -10   9       16.16       14.46      9.52 o 
  -1 -10   9      286.75      293.17      9.45 o 
   0 -10   9      261.93      274.93      8.92 o 
   1 -10   9        0.12        2.99      6.84 o 
   2 -10   9     1260.50     1354.31     42.81 o 
   3 -10   9      349.24      336.32     10.28 o 
   4 -10   9      232.95      235.11      8.05 o 
   5 -10   9      227.10      226.14      8.87 o 
   6 -10   9       14.01       19.22      9.58 o 
   7 -10   9      207.34      221.57      9.94 o 
   8 -10   9       35.80       45.55     10.94 o 
   9 -10   9        7.82        8.26      9.87 o 
  10 -10   9       15.28       13.64     10.62 o 
  -7  -9   9       10.32        3.41     13.80 o 
  -6  -9   9       14.58       14.58     12.46 o 
  -5  -9   9       16.91       17.63     10.61 o 
  -4  -9   9       37.04       34.10      9.27 o 
  -3  -9   9      159.53      154.95      9.32 o 
  -2  -9   9     1076.03     1092.63     25.29 o 
  -1  -9   9     1279.42     1267.54     16.79 o 
   0  -9   9       79.30       83.46      9.45 o 
   1  -9   9      211.06      219.09      8.81 o 
   2  -9   9        1.43       -0.80      6.49 o 
   3  -9   9       79.55       93.21      8.96 o 
   4  -9   9      978.65     1015.75     11.84 o 
   5  -9   9       87.52      100.81      9.80 o 
   6  -9   9      176.76      191.92      9.39 o 
   7  -9   9        9.18       10.01      7.92 o 
   8  -9   9      174.34      166.85      9.72 o 
   9  -9   9        7.63        9.04      8.27 o 
  10  -9   9       73.85       63.94     10.84 o 
  -7  -8   9       65.66       66.46     14.20 o 
  -6  -8   9       15.93       19.01     11.25 o 
  -5  -8   9        9.24        9.86      9.51 o 
  -4  -8   9      134.99      132.51      9.13 o 
  -3  -8   9       30.15       35.87      7.70 o 
  -2  -8   9      448.61      464.10      9.82 o 
  -1  -8   9        8.85        8.44      6.96 o 
   0  -8   9      700.09      688.02     11.42 o 
   1  -8   9       20.41       19.53      8.39 o 
   2  -8   9       20.92       21.94      6.99 o 
   3  -8   9       23.82       25.62      7.66 o 
   4  -8   9       20.54       17.51      6.92 o 
   5  -8   9        5.62        2.13      7.25 o 
   6  -8   9      633.71      638.88     21.58 o 
   7  -8   9       58.66       76.05     11.43 o 
   8  -8   9       19.92       20.21      8.54 o 
   9  -8   9      211.99      199.95     10.81 o 
  10  -8   9       29.40       29.75     11.50 o 
  -8  -7   9        0.00       -3.48     16.10 o 
  -7  -7   9       22.01       22.01     12.70 o 
  -6  -7   9       67.34       71.89     11.25 o 
  -5  -7   9        2.33        6.08      8.59 o 
  -4  -7   9       26.39       21.44      7.51 o 
  -3  -7   9       11.32       15.65      8.37 o 
  -2  -7   9       48.04       61.20      6.66 o 
  -1  -7   9       39.19       33.74      7.22 o 
   0  -7   9       58.15       57.97      8.14 o 
   1  -7   9       32.07       27.57      6.46 o 
   2  -7   9       89.82       90.50      7.41 o 
   3  -7   9        0.78        3.64      7.55 o 
   4  -7   9     1128.00     1130.80     13.80 o 
   5  -7   9      545.94      579.60     10.08 o 
   6  -7   9      289.80      282.03      9.62 o 
   7  -7   9       25.22       29.62      8.83 o 
   8  -7   9      157.29      161.91      9.71 o 
   9  -7   9        1.93       -2.40      9.71 o 
  10  -7   9       83.60       55.62     10.76 o 
  -9  -6   9        8.97       14.81     13.89 o 
  -8  -6   9      202.26      203.53     17.48 o 
  -7  -6   9      285.61      314.72     13.21 o 
  -6  -6   9        4.75        5.63      9.78 o 
  -5  -6   9      283.09      287.77     10.91 o 
  -4  -6   9       77.13       81.86      9.58 o 
  -3  -6   9        9.41        6.42      9.13 o 
  -2  -6   9      145.13      146.36      8.45 o 
  -1  -6   9     1710.57     1601.35     20.26 o 
   0  -6   9      437.23      456.60      9.68 o 
   1  -6   9      644.91      598.93     11.53 o 
   2  -6   9       20.64       22.30      7.61 o 
   3  -6   9       31.17       31.53      7.74 o 
   4  -6   9        0.95        8.37      7.60 o 
   5  -6   9     1656.41     1616.19     28.12 o 
   6  -6   9       39.10       40.88      8.47 o 
   7  -6   9       22.80       26.43      7.91 o 
   8  -6   9      246.48      243.81     11.59 o 
   9  -6   9       60.24       57.14     11.04 o 
  10  -6   9       26.73       25.32     11.90 o 
  -9  -5   9       12.36        7.20     15.86 o 
  -8  -5   9        2.98        3.97     10.30 o 
  -7  -5   9        0.68        2.05     10.95 o 
  -6  -5   9       34.18       26.72      9.38 o 
  -5  -5   9       78.81       80.66      9.52 o 
  -4  -5   9        3.94        7.33      9.17 o 
  -3  -5   9       42.64       41.69      7.73 o 
  -2  -5   9      307.89      312.82      9.50 o 
  -1  -5   9      285.62      266.99      8.55 o 
   0  -5   9     1568.21     1594.79     29.51 o 
   1  -5   9      696.08      686.71      9.47 o 
   2  -5   9       95.69      120.57      7.89 o 
   3  -5   9      336.12      357.41      9.45 o 
   4  -5   9     2613.99     2506.00     41.58 o 
   5  -5   9      104.36      103.84      9.19 o 
   6  -5   9       12.20       17.07      8.87 o 
   7  -5   9      724.09      752.82     12.52 o 
   8  -5   9       15.91       10.13      7.66 o 
   9  -5   9        1.05        1.82     10.89 o 
  10  -5   9       46.91       45.73     10.94 o 
 -10  -4   9       12.65       13.81     17.47 o 
  -9  -4   9       51.68       55.55     14.12 o 
  -8  -4   9      145.90      171.83     12.52 o 
  -7  -4   9        0.39        3.09      8.94 o 
  -6  -4   9        2.58        4.51      9.61 o 
  -5  -4   9      318.63      279.98     10.84 o 
  -4  -4   9      425.31      391.69      9.23 o 
  -3  -4   9       63.32       56.09      6.92 o 
  -2  -4   9      770.66      741.31     11.63 o 
  -1  -4   9      124.57      122.50      7.64 o 
   0  -4   9      153.35      152.81      8.08 o 
   1  -4   9      177.13      182.33      8.05 o 
   2  -4   9       25.14       19.13      7.32 o 
   3  -4   9      180.29      157.75      9.12 o 
   4  -4   9        8.69       10.65      7.76 o 
   5  -4   9       88.06       85.26      7.71 o 
   6  -4   9      144.43      167.60      9.10 o 
   7  -4   9        5.25        2.95      7.24 o 
   8  -4   9        0.01        4.83      9.02 o 
   9  -4   9       28.45       30.61     12.76 o 
  10  -4   9       27.54       24.38      9.77 o 
 -10  -3   9       17.34       21.80     16.14 o 
  -9  -3   9       20.64       18.96     12.32 o 
  -8  -3   9        7.62        9.50     10.62 o 
  -7  -3   9      169.89      197.23     11.40 o 
  -6  -3   9      158.22      191.09     10.55 o 
  -5  -3   9      232.67      247.58     10.38 o 
  -4  -3   9       41.17       36.89      7.85 o 
  -3  -3   9       70.60       62.94      9.09 o 
  -2  -3   9      459.19      510.39     10.48 o 
  -1  -3   9        1.96        4.44      7.49 o 
   0  -3   9      862.26      776.48     12.59 o 
   1  -3   9      628.69      645.29     10.87 o 
   2  -3   9      906.41      874.20     19.17 o 
   3  -3   9      862.48      856.90     11.14 o 
   4  -3   9      276.76      262.54      8.80 o 
   5  -3   9       43.15       30.63      8.01 o 
   6  -3   9       74.69       77.12      8.07 o 
   7  -3   9       45.48       55.03      9.69 o 
   8  -3   9       13.28       19.75     10.64 o 
   9  -3   9       95.02       80.40     10.68 o 
 -10  -2   9       18.79       17.04     13.91 o 
  -9  -2   9       85.93       86.01     12.30 o 
  -8  -2   9        4.25        5.96      9.98 o 
  -7  -2   9       24.64       28.57     10.44 o 
  -6  -2   9        0.00        6.19     10.19 o 
  -5  -2   9       98.76       95.34      9.38 o 
  -4  -2   9     1290.60     1318.65     15.30 o 
  -3  -2   9      307.01      333.13      8.95 o 
  -2  -2   9       12.06        8.71      6.98 o 
  -1  -2   9       82.83       88.77      7.87 o 
   0  -2   9      109.96      118.41      9.06 o 
   1  -2   9      193.98      179.19      7.70 o 
   2  -2   9      415.01      462.16      9.29 o 
   3  -2   9      709.43      694.18     11.57 o 
   4  -2   9      623.67      601.45      9.67 o 
   5  -2   9      288.90      282.97     11.73 o 
   6  -2   9      177.31      178.24      8.79 o 
   7  -2   9       77.49       80.90      8.66 o 
   8  -2   9       10.54       15.46      9.99 o 
   9  -2   9        7.89       -1.53     13.37 o 
 -11  -1   9        0.59        2.61     15.46 o 
 -10  -1   9       27.13       21.18     12.58 o 
  -9  -1   9        0.21        2.19     11.59 o 
  -8  -1   9      366.19      408.36     13.38 o 
  -7  -1   9       86.97       83.60     10.75 o 
  -6  -1   9      871.27      860.06     14.83 o 
  -5  -1   9     1298.90     1186.20     14.97 o 
  -4  -1   9      435.66      462.20     10.76 o 
  -3  -1   9      705.19      700.48     16.69 o 
  -2  -1   9      870.87      914.81     16.74 o 
  -1  -1   9       11.93        6.07      6.74 o 
   0  -1   9      561.18      621.59     10.55 o 
   1  -1   9      165.30      185.62      7.97 o 
   2  -1   9      351.66      355.90      9.06 o 
   3  -1   9       60.00       56.82      6.56 o 
   4  -1   9      674.47      655.34     16.39 o 
   5  -1   9       43.13       46.89      8.27 o 
   6  -1   9      231.00      246.44      9.85 o 
   7  -1   9       74.92       79.94      9.62 o 
   8  -1   9       33.65       29.25     10.70 o 
 -11   0   9        3.84        8.37     14.49 o 
 -10   0   9        4.10        5.87     13.58 o 
  -9   0   9      180.41      179.51     14.10 o 
  -8   0   9       84.44       84.56     11.89 o 
  -7   0   9       87.98       85.32     10.18 o 
  -6   0   9      395.18      407.45     11.71 o 
  -5   0   9      295.24      265.63     10.46 o 
  -4   0   9     2737.69     2671.87     22.25 o 
  -3   0   9      348.29      356.29     10.60 o 
  -2   0   9      307.80      311.81      8.70 o 
  -1   0   9      674.29      682.20     11.01 o 
   0   0   9      202.04      204.99      8.21 o 
   1   0   9       46.58       45.07      6.82 o 
   2   0   9       61.75       69.70      8.28 o 
   3   0   9        0.56       -1.51      7.76 o 
   4   0   9        3.71        9.40     10.48 o 
   5   0   9      581.59      577.88     15.53 o 
   6   0   9      265.09      268.64     12.40 o 
   7   0   9        8.50        9.06     10.75 o 
   8   0   9       16.87       20.57     11.64 o 
 -11   1   9        0.02        1.15     16.92 o 
 -10   1   9       79.06       86.52     16.43 o 
  -9   1   9      380.18      374.85     15.18 o 
  -8   1   9      533.44      579.69     15.77 o 
  -7   1   9      120.39      111.77     13.81 o 
  -6   1   9      739.73      739.94     15.44 o 
  -5   1   9        0.22        2.09      8.84 o 
  -4   1   9       58.83       59.76     10.09 o 
  -3   1   9      286.98      301.60      9.88 o 
  -2   1   9      232.38      222.88      8.38 o 
  -1   1   9       99.01       91.15      8.12 o 
   0   1   9      516.76      561.69     11.07 o 
   1   1   9      411.37      404.93     12.37 o 
   2   1   9      185.94      170.21      8.26 o 
   3   1   9      140.43      145.44      8.66 o 
   4   1   9      233.30      241.67      9.46 o 
   5   1   9       39.26       32.00      8.73 o 
   6   1   9       14.24       14.75     10.21 o 
   7   1   9       26.85       24.18     11.76 o 
 -11   2   9       37.55       25.76     17.32 o 
 -10   2   9       49.13       39.57     15.85 o 
  -9   2   9      172.78      184.41     13.40 o 
  -8   2   9      226.45      227.46     12.75 o 
  -7   2   9       49.00       45.85     13.52 o 
  -6   2   9       67.92       76.79     13.43 o 
  -5   2   9      595.95      582.84     14.36 o 
  -4   2   9     1084.13     1032.09     18.70 o 
  -3   2   9       96.65      100.02      9.59 o 
  -2   2   9       40.41       35.36      7.26 o 
  -1   2   9       42.71       37.20      8.21 o 
   0   2   9       26.80       25.98      8.80 o 
   1   2   9      310.48      291.08      8.40 o 
   2   2   9       55.67       64.34      7.78 o 
   3   2   9        7.24       11.50      8.99 o 
   4   2   9       26.37       40.01      9.55 o 
   5   2   9       81.90       80.93      9.28 o 
   6   2   9        0.65        7.16     10.70 o 
   7   2   9        8.09       12.55     12.15 o 
 -11   3   9       55.01       51.64     17.40 o 
 -10   3   9       85.46       77.68     15.62 o 
  -9   3   9       55.89       57.12     12.52 o 
  -8   3   9        6.17       12.72     11.47 o 
  -7   3   9       20.34       18.43     13.26 o 
  -6   3   9        3.15       11.16     10.76 o 
  -5   3   9      688.89      734.88     13.21 o 
  -4   3   9       68.44       81.70      8.55 o 
  -3   3   9     1005.29     1005.34     13.18 o 
  -2   3   9      323.01      319.05     11.74 o 
  -1   3   9       27.88       37.17      7.98 o 
   0   3   9       35.51       46.47      9.36 o 
   1   3   9      149.22      161.64      7.77 o 
   2   3   9      590.21      640.04     11.60 o 
   3   3   9       12.16       20.12      8.50 o 
   4   3   9       19.92       25.35      9.37 o 
   5   3   9        0.29       -0.40      8.69 o 
   6   3   9       21.50       22.10     11.38 o 
 -11   4   9       29.29       33.10     16.92 o 
 -10   4   9      101.91       93.50     13.57 o 
  -9   4   9       83.15       96.90     12.78 o 
  -8   4   9       12.64        6.37     12.02 o 
  -7   4   9      121.42      122.58     14.48 o 
  -6   4   9      101.45       85.55     11.47 o 
  -5   4   9        4.40        8.50     10.42 o 
  -4   4   9      403.65      398.21     11.45 o 
  -3   4   9       14.31       20.17      9.04 o 
  -2   4   9        0.74       -1.56      7.88 o 
  -1   4   9      425.58      396.47     10.48 o 
   0   4   9      194.41      197.88      8.57 o 
   1   4   9      646.04      683.10     13.94 o 
   2   4   9      138.06      144.61      8.69 o 
   3   4   9      314.94      317.18     19.36 o 
   4   4   9        2.12        7.27      9.76 o 
   5   4   9        1.34        6.89     10.94 o 
 -11   5   9       38.64       31.58     17.24 o 
 -10   5   9       49.71       40.64     16.35 o 
  -9   5   9        4.28        1.02     14.81 o 
  -8   5   9       10.97       10.13     14.33 o 
  -7   5   9      143.52      146.41     10.84 o 
  -6   5   9       11.79        6.21      9.39 o 
  -5   5   9      281.07      247.76     11.78 o 
  -4   5   9        0.00        0.81      9.16 o 
  -3   5   9       34.50       35.43      8.18 o 
  -2   5   9        3.38        4.07      9.34 o 
  -1   5   9       11.78        7.21      9.44 o 
   0   5   9      907.90      957.92     13.22 o 
   1   5   9       22.99       24.43      8.08 o 
   2   5   9      153.59      157.65     10.77 o 
   3   5   9      112.88      109.55      9.47 o 
   4   5   9        5.13        9.08     11.33 o 
 -10   6   9       15.35       25.44     12.95 o 
  -9   6   9       94.50       93.79     16.03 o 
  -8   6   9       33.18       44.55     12.49 o 
  -7   6   9       10.03       12.66     11.75 o 
  -6   6   9        5.07        3.61     11.75 o 
  -5   6   9      147.94      152.92      8.69 o 
  -4   6   9       62.41       56.41     10.08 o 
  -3   6   9       28.05       26.23      8.69 o 
  -2   6   9      146.27      146.55     10.42 o 
  -1   6   9        6.26        7.95      8.69 o 
   0   6   9      184.25      213.87     10.07 o 
   1   6   9      139.09      164.84     10.28 o 
   2   6   9      125.44      118.36     11.30 o 
   3   6   9       99.10       95.66     10.63 o 
 -10   7   9        0.32        5.31     13.64 o 
  -9   7   9      147.93      127.38     14.67 o 
  -8   7   9       15.14       24.60     15.21 o 
  -7   7   9        3.48        9.23     12.37 o 
  -6   7   9       36.60       57.31     11.68 o 
  -5   7   9        3.65       -1.12     10.59 o 
  -4   7   9       30.14       26.23     10.43 o 
  -3   7   9        5.66        8.61      9.87 o 
  -2   7   9       88.20       86.98      8.77 o 
  -1   7   9       10.77       17.69      9.47 o 
   0   7   9       15.76       17.16      8.83 o 
   1   7   9       42.40       35.60      9.91 o 
   2   7   9        4.96        7.49     10.17 o 
  -9   8   9        2.63       13.54     16.92 o 
  -8   8   9       20.06       20.04     13.21 o 
  -7   8   9       69.16       77.50     15.14 o 
  -6   8   9       14.40       22.03      9.41 o 
  -5   8   9       22.30       24.84      9.92 o 
  -4   8   9        3.15       12.32     11.13 o 
  -3   8   9       37.20       42.46      9.92 o 
  -2   8   9        5.65        3.42      9.51 o 
  -1   8   9       67.23       71.71     10.31 o 
   0   8   9       40.63       42.04      9.48 o 
   1   8   9        6.08       12.56     10.74 o 
  -7   9   9       38.14       35.22     14.56 o 
  -6   9   9       10.95       14.42      9.21 o 
  -5   9   9      128.21      121.51     10.02 o 
  -4   9   9        3.74        5.49     10.38 o 
  -3   9   9       12.95       11.81     10.20 o 
  -2   9   9        4.89       -0.14     10.49 o 
  -1   9   9       14.31       14.67     12.16 o 
   3 -15  10        3.22        0.46     10.72 o 
   4 -15  10       28.99       30.26     10.73 o 
   0 -14  10       25.80       20.93      9.36 o 
   1 -14  10       93.29       99.03     11.44 o 
   2 -14  10        1.10       10.66      8.95 o 
   3 -14  10       33.04       24.92     11.19 o 
   4 -14  10       11.17       11.19      9.18 o 
   5 -14  10        7.43       14.70     11.07 o 
   6 -14  10       14.79       15.19      8.47 o 
   7 -14  10       40.68       33.78      9.21 o 
  -2 -13  10       19.03       18.19     10.49 o 
  -1 -13  10        0.74        7.27     10.78 o 
   0 -13  10       38.70       43.94      9.52 o 
   1 -13  10      154.94      155.68     10.07 o 
   2 -13  10       32.56       27.78      9.31 o 
   3 -13  10      275.18      261.12      9.97 o 
   4 -13  10       51.62       51.95      8.73 o 
   5 -13  10       46.07       55.02      8.88 o 
   6 -13  10        2.07       10.20     10.78 o 
   7 -13  10        1.18        7.20      9.81 o 
   8 -13  10       15.68       16.54     10.93 o 
  -3 -12  10       48.44       44.01     10.51 o 
  -2 -12  10        2.67        3.59      9.54 o 
  -1 -12  10       83.29       96.67      9.66 o 
   0 -12  10        1.81       11.30      8.91 o 
   1 -12  10        0.02       -2.19      8.69 o 
   2 -12  10      193.48      207.94      9.82 o 
   3 -12  10      698.47      734.43     12.65 o 
   4 -12  10        0.12       -3.22      8.78 o 
   5 -12  10       14.61       16.60      9.20 o 
   6 -12  10      155.10      157.24      8.77 o 
   7 -12  10      262.25      252.63     11.79 o 
   8 -12  10        1.08       -0.11      9.46 o 
   9 -12  10        0.12        1.80     10.69 o 
  -5 -11  10        1.47       -1.22     11.87 o 
  -4 -11  10        2.09        5.75      9.31 o 
  -3 -11  10       91.39      104.44     10.28 o 
  -2 -11  10       55.81       56.47      8.87 o 
  -1 -11  10       63.54       63.52     10.07 o 
   0 -11  10       53.98       59.03      8.69 o 
   1 -11  10      864.16      832.75     13.75 o 
   2 -11  10     1229.25     1287.67     20.36 o 
   3 -11  10       82.00       75.81      8.56 o 
   4 -11  10        5.86        8.25      7.16 o 
   5 -11  10      268.88      272.85      9.27 o 
   6 -11  10       24.41       24.12      8.22 o 
   7 -11  10        2.72        3.60      8.78 o 
   8 -11  10        1.15        3.72     10.83 o 
   9 -11  10        1.34       -0.46      9.43 o 
  -6 -10  10       13.96        7.13     12.93 o 
  -5 -10  10      103.15       99.37     11.13 o 
  -4 -10  10      103.17      109.74      9.17 o 
  -3 -10  10        0.57       12.10     10.24 o 
  -2 -10  10       73.18       72.51      9.05 o 
  -1 -10  10       19.53       28.15      8.14 o 
   0 -10  10      181.20      184.57      8.99 o 
   1 -10  10      281.34      284.59      8.76 o 
   2 -10  10      420.71      393.41      9.34 o 
   3 -10  10       41.74       42.56      8.42 o 
   4 -10  10      111.63      111.73     10.87 o 
   5 -10  10      187.01      181.87      9.51 o 
   6 -10  10      280.80      297.84     10.87 o 
   7 -10  10       41.60       35.84      9.38 o 
   8 -10  10        0.06        9.56      9.61 o 
   9 -10  10        3.99        4.35      9.25 o 
  -6  -9  10       50.78       49.26     12.56 o 
  -5  -9  10       57.68       68.44     11.73 o 
  -4  -9  10      163.06      190.53     10.00 o 
  -3  -9  10       24.72       29.28      9.78 o 
  -2  -9  10        5.53        1.73      7.84 o 
  -1  -9  10        0.12        2.34      6.92 o 
   0  -9  10      233.67      244.36      8.07 o 
   1  -9  10       28.75       36.61      6.47 o 
   2  -9  10      809.00      783.20     10.43 o 
   3  -9  10      192.09      208.41      9.75 o 
   4  -9  10      291.78      304.38     10.14 o 
   5  -9  10      295.68      283.49      9.48 o 
   6  -9  10      313.22      295.45     12.98 o 
   7  -9  10        0.55        2.04     11.58 o 
   8  -9  10       29.21       22.43      9.47 o 
   9  -9  10       19.56       28.60     10.07 o 
  10  -9  10        8.07        1.83     23.58 o 
  -7  -8  10       63.29       62.82     11.85 o 
  -6  -8  10       15.02       14.70     10.20 o 
  -5  -8  10       65.69       66.12      9.52 o 
  -4  -8  10        6.91       13.67      7.92 o 
  -3  -8  10      191.77      174.20      9.22 o 
  -2  -8  10       79.28       84.17      8.61 o 
  -1  -8  10      347.54      356.14      9.12 o 
   0  -8  10      165.04      164.63      8.67 o 
   1  -8  10     1073.78     1017.89     11.73 o 
   2  -8  10      879.34      881.13     11.73 o 
   3  -8  10        2.00        4.72      6.00 o 
   4  -8  10      343.02      334.41     12.03 o 
   5  -8  10     1155.53     1124.12     15.89 o 
   6  -8  10      367.58      352.35     10.65 o 
   7  -8  10        0.62        2.00      8.61 o 
   8  -8  10       14.42       21.62     10.36 o 
   9  -8  10      123.00      103.23     10.35 o 
  10  -8  10       40.59       33.00     12.07 o 
  -8  -7  10       23.11       24.11     14.92 o 
  -7  -7  10        2.03       -3.05     12.17 o 
  -6  -7  10       52.16       55.12      9.90 o 
  -5  -7  10       21.71       23.62      8.75 o 
  -4  -7  10      709.22      662.27     11.72 o 
  -3  -7  10        1.43        1.50      8.25 o 
  -2  -7  10        4.42        3.99      8.97 o 
  -1  -7  10      434.25      440.18      9.52 o 
   0  -7  10     1041.74     1055.82     13.17 o 
   1  -7  10      169.99      168.75      7.31 o 
   2  -7  10       15.48       11.18      8.36 o 
   3  -7  10      142.91      148.43      7.68 o 
   4  -7  10      219.92      219.66      7.62 o 
   5  -7  10       47.81       38.34      8.48 o 
   6  -7  10      224.43      211.81      9.92 o 
   7  -7  10        1.73        1.04      8.67 o 
   8  -7  10      386.92      399.16     32.73 o 
   9  -7  10      109.61      105.55      9.84 o 
  10  -7  10        2.37        2.54      9.58 o 
  -8  -6  10       24.56       24.68     13.87 o 
  -7  -6  10      110.58      114.06     10.62 o 
  -6  -6  10       30.10       27.55      9.58 o 
  -5  -6  10       78.88       84.74     10.28 o 
  -4  -6  10       53.18       49.35      9.12 o 
  -3  -6  10      252.82      256.49      9.52 o 
  -2  -6  10     1219.32     1153.04     12.64 o 
  -1  -6  10        0.04       -1.14      8.19 o 
   0  -6  10      439.94      446.32     10.90 o 
   1  -6  10        5.83        7.48      6.99 o 
   2  -6  10      460.09      460.71      9.71 o 
   3  -6  10       23.28       25.33      7.71 o 
   4  -6  10        1.23        8.69      6.52 o 
   5  -6  10       50.53       51.36      8.23 o 
   6  -6  10      179.34      171.74      9.12 o 
   7  -6  10       34.05       26.47      8.82 o 
   8  -6  10        9.42       15.54      8.54 o 
   9  -6  10       34.69       27.47      9.95 o 
  -9  -5  10       16.40       21.01     12.79 o 
  -8  -5  10       13.83       12.20     11.80 o 
  -7  -5  10       12.59        9.12     10.52 o 
  -6  -5  10      293.67      295.27     11.16 o 
  -5  -5  10        1.19       -2.99      9.31 o 
  -4  -5  10      760.67      840.92     12.84 o 
  -3  -5  10      344.38      361.35      9.57 o 
  -2  -5  10       31.11       37.06      8.19 o 
  -1  -5  10      529.43      529.10      9.44 o 
   0  -5  10       56.52       55.95      8.02 o 
   1  -5  10       41.79       32.71      7.83 o 
   2  -5  10        2.08        0.04      7.53 o 
   3  -5  10      451.61      455.89      9.40 o 
   4  -5  10       57.38       46.60      8.76 o 
   5  -5  10      379.28      388.40     10.67 o 
   6  -5  10        8.68        4.82      8.35 o 
   7  -5  10       27.46       31.46      8.79 o 
   8  -5  10      222.24      239.98      9.93 o 
   9  -5  10       48.83       43.14     11.42 o 
  -9  -4  10        4.17        7.08     12.21 o 
  -8  -4  10       76.15       72.77     11.48 o 
  -7  -4  10        0.01       -1.33     10.35 o 
  -6  -4  10        2.75        5.56      9.72 o 
  -5  -4  10      435.45      438.98     11.33 o 
  -4  -4  10      178.78      182.88      9.87 o 
  -3  -4  10      395.22      381.69     10.23 o 
  -2  -4  10        0.43        7.01      6.92 o 
  -1  -4  10       24.90       21.36      7.84 o 
   0  -4  10      292.19      302.00      8.69 o 
   1  -4  10        0.02        0.61      6.99 o 
   2  -4  10       94.93       89.68      7.28 o 
   3  -4  10      231.24      232.34      9.00 o 
   4  -4  10      123.82      135.70      7.77 o 
   5  -4  10       30.79       31.01      9.05 o 
   6  -4  10      138.87      137.63      7.89 o 
   7  -4  10      157.05      171.62      9.12 o 
   8  -4  10      108.51      107.06     10.21 o 
   9  -4  10        6.71       19.86     10.61 o 
 -10  -3  10        0.39        0.63     13.49 o 
  -9  -3  10      117.68      127.27     12.10 o 
  -8  -3  10        9.38        4.80     11.09 o 
  -7  -3  10       96.59       91.65     10.27 o 
  -6  -3  10        4.48       12.95      9.17 o 
  -5  -3  10        4.98       13.07      9.35 o 
  -4  -3  10      529.29      510.94     10.71 o 
  -3  -3  10      511.85      485.10     11.13 o 
  -2  -3  10      876.48      858.60     13.24 o 
  -1  -3  10      208.09      215.30      7.70 o 
   0  -3  10      793.57      823.37     11.03 o 
   1  -3  10     1284.67     1271.77     14.16 o 
   2  -3  10      250.40      232.59      8.89 o 
   3  -3  10      229.85      239.68      8.96 o 
   4  -3  10      181.73      184.22      8.09 o 
   5  -3  10      119.17      116.10      7.12 o 
   6  -3  10        0.71        4.96      8.15 o 
   7  -3  10       24.04       33.43     10.07 o 
   8  -3  10        0.04        3.05     10.87 o 
   9  -3  10        3.61        0.14     10.65 o 
 -10  -2  10        0.64        5.92     13.35 o 
  -9  -2  10        0.31       -1.84     10.93 o 
  -8  -2  10        4.89        9.89     11.39 o 
  -7  -2  10      274.15      290.73     11.60 o 
  -6  -2  10      203.12      203.21      9.36 o 
  -5  -2  10      164.88      191.05     10.73 o 
  -4  -2  10      410.86      408.01     10.96 o 
  -3  -2  10       11.24       13.12      7.89 o 
  -2  -2  10        1.73        2.93      6.95 o 
  -1  -2  10        1.49        4.32      6.29 o 
   0  -2  10       47.08       43.08      8.70 o 
   1  -2  10       54.14       54.53      7.01 o 
   2  -2  10     2147.26     2115.47     45.32 o 
   3  -2  10      113.87      117.21      7.75 o 
   4  -2  10       48.33       52.34      8.45 o 
   5  -2  10      209.44      205.06      8.79 o 
   6  -2  10       51.93       61.54      9.84 o 
   7  -2  10       13.15       12.90     10.24 o 
   8  -2  10       49.77       49.53     10.29 o 
 -10  -1  10       19.16       15.83     14.68 o 
  -9  -1  10        6.88        9.22     13.13 o 
  -8  -1  10      230.03      236.35     12.06 o 
  -7  -1  10      385.52      403.18     12.66 o 
  -6  -1  10      806.65      763.31     12.71 o 
  -5  -1  10       75.04       67.97      8.44 o 
  -4  -1  10     1306.87     1271.39     15.19 o 
  -3  -1  10      129.34      125.61      8.58 o 
  -2  -1  10       30.67       32.88      8.64 o 
  -1  -1  10      223.73      203.04      8.14 o 
   0  -1  10      149.13      147.84      7.89 o 
   1  -1  10        4.37        5.26      9.01 o 
   2  -1  10       18.72       21.20      7.58 o 
   3  -1  10      165.70      166.98      7.53 o 
   4  -1  10       41.24       49.19      8.21 o 
   5  -1  10      493.70      503.61     11.90 o 
   6  -1  10        7.35       11.19      8.59 o 
   7  -1  10       94.19      100.45     11.01 o 
   8  -1  10        9.79       19.82      9.34 o 
 -10   0  10       83.11       88.04     16.75 o 
  -9   0  10       56.58       79.14     15.46 o 
  -8   0  10      431.63      451.14     15.25 o 
  -7   0  10      211.06      208.62     12.56 o 
  -6   0  10      107.08       94.21     11.99 o 
  -5   0  10       29.33       36.73      9.20 o 
  -4   0  10        4.53       10.33      8.47 o 
  -3   0  10      264.57      261.15      9.23 o 
  -2   0  10     1307.33     1284.04     13.20 o 
  -1   0  10       13.97        8.41      8.46 o 
   0   0  10      406.77      418.38     12.49 o 
   1   0  10      143.03      173.33      9.07 o 
   2   0  10      171.90      161.95      8.69 o 
   3   0  10       89.69       97.13      8.59 o 
   4   0  10      184.85      182.23      9.52 o 
   5   0  10       11.83       10.84      8.89 o 
   6   0  10       94.45       83.34      9.57 o 
   7   0  10       82.85       92.74     11.82 o 
 -11   1  10        5.74       11.52     19.14 o 
 -10   1  10       19.17       18.53     16.02 o 
  -9   1  10       51.43       64.60     15.22 o 
  -8   1  10      103.36      124.89     14.88 o 
  -7   1  10       58.10       58.88     13.75 o 
  -6   1  10      102.33      103.82     10.47 o 
  -5   1  10       18.81       23.14      9.23 o 
  -4   1  10       85.16       88.33      9.08 o 
  -3   1  10      207.48      198.95      9.67 o 
  -2   1  10      715.38      669.11     11.28 o 
  -1   1  10        5.61        6.96      6.32 o 
   0   1  10      125.64      137.08      8.62 o 
   1   1  10      241.97      243.15      9.24 o 
   2   1  10      276.48      288.65     10.88 o 
   3   1  10        0.41        0.99     10.78 o 
   4   1  10        8.57        2.26      6.95 o 
   5   1  10       63.81       58.98     10.36 o 
   6   1  10        2.58        7.88     10.64 o 
   7   1  10        6.96        5.42     11.94 o 
 -11   2  10        4.98       12.26     17.32 o 
 -10   2  10      104.17      110.73     16.67 o 
  -9   2  10      390.46      435.19     38.81 o 
  -8   2  10        1.21        4.36     13.67 o 
  -7   2  10       30.39       32.80     11.37 o 
  -6   2  10      322.96      315.74     13.09 o 
  -5   2  10        9.06       17.45     10.13 o 
  -4   2  10      101.57      130.09      8.96 o 
  -3   2  10        7.81       11.49      7.86 o 
  -2   2  10       93.54       89.98      7.52 o 
  -1   2  10      369.41      393.33      9.88 o 
   0   2  10        0.04        0.00      7.92 o 
   1   2  10       14.66       18.54      7.62 o 
   2   2  10      310.54      325.09     10.11 o 
   3   2  10       49.95       55.03      8.65 o 
   4   2  10       57.44       57.69     10.23 o 
   5   2  10       26.86       24.63      8.82 o 
   6   2  10       13.54        9.63     11.19 o 
 -11   3  10        0.05       10.09     16.99 o 
 -10   3  10        0.27       -2.89     13.00 o 
  -9   3  10       33.26       39.98     12.69 o 
  -8   3  10       29.94       28.12     11.52 o 
  -7   3  10       79.64       62.41     14.16 o 
  -6   3  10      369.39      321.15     13.07 o 
  -5   3  10       69.88       52.13     10.46 o 
  -4   3  10       47.56       49.91      8.37 o 
  -3   3  10      109.26      114.22      8.63 o 
  -2   3  10        3.47        3.70      7.97 o 
  -1   3  10       22.02       33.22      6.96 o 
   0   3  10        7.92        8.56      9.36 o 
   1   3  10     1211.14     1269.85     17.51 o 
   2   3  10       47.93       51.86      9.78 o 
   3   3  10      283.12      298.34     10.40 o 
   4   3  10       10.48       11.64      7.73 o 
   5   3  10       15.40       24.99      9.39 o 
 -10   4  10       61.74       50.50     16.43 o 
  -9   4  10       55.15       60.97     13.16 o 
  -8   4  10        6.36       10.21     11.85 o 
  -7   4  10       22.05       15.68     13.60 o 
  -6   4  10       92.23       85.18     16.83 o 
  -5   4  10      424.40      391.27     12.56 o 
  -4   4  10       27.13       31.37      7.76 o 
  -3   4  10      261.15      239.15      9.37 o 
  -2   4  10        0.24        5.68      9.04 o 
  -1   4  10      113.79      131.34      9.27 o 
   0   4  10      155.78      155.03      9.19 o 
   1   4  10       18.19       22.46      8.83 o 
   2   4  10        6.21        1.59      9.04 o 
   3   4  10       44.14       52.99     10.64 o 
   4   4  10        0.04        3.74      9.97 o 
   5   4  10        1.17        0.71     12.03 o 
 -10   5  10       12.63        7.77     13.38 o 
  -9   5  10       56.18       69.35     13.28 o 
  -8   5  10        0.78        4.25     12.28 o 
  -7   5  10       64.92       68.13     14.81 o 
  -6   5  10       73.57       64.92     13.97 o 
  -5   5  10        8.18       15.25      9.19 o 
  -4   5  10       21.49       15.96      8.40 o 
  -3   5  10       73.53       61.37      8.88 o 
  -2   5  10       25.06       24.83      8.78 o 
  -1   5  10       36.99       33.35      8.79 o 
   0   5  10        5.43       10.45      8.95 o 
   1   5  10       14.13       13.52      7.86 o 
   2   5  10       42.70       38.43     10.90 o 
   3   5  10       18.46       18.95     10.02 o 
   4   5  10       10.22       10.05     11.98 o 
 -10   6  10       11.01       12.67     13.97 o 
  -9   6  10       11.54        5.13     13.13 o 
  -8   6  10       83.88       85.31     13.85 o 
  -7   6  10      113.87      128.60     15.08 o 
  -6   6  10        7.91        8.23      9.29 o 
  -5   6  10       12.99       12.43      9.52 o 
  -4   6  10       39.06       32.16      9.92 o 
  -3   6  10       60.84       61.35      9.40 o 
  -2   6  10        5.30        9.80      9.14 o 
  -1   6  10       40.53       49.43     10.36 o 
   0   6  10        1.51        1.11      8.53 o 
   1   6  10        0.01       -4.27      9.52 o 
   2   6  10      239.16      238.39     12.49 o 
   3   6  10       12.79       16.46     13.75 o 
  -9   7  10        3.27        2.08     13.53 o 
  -8   7  10       75.61       93.21     13.28 o 
  -7   7  10       14.87       27.64     15.37 o 
  -6   7  10        0.02       -0.74      9.95 o 
  -5   7  10       16.76       20.63      9.65 o 
  -4   7  10      169.03      159.44     11.63 o 
  -3   7  10        0.50        1.15      9.29 o 
  -2   7  10        3.98        5.53      9.40 o 
  -1   7  10       11.57       10.52      8.92 o 
   0   7  10       25.09       24.34     10.39 o 
   1   7  10        2.40        5.60     11.67 o 
  -8   8  10        7.89        7.82     13.89 o 
  -7   8  10        0.22        1.48     12.70 o 
  -6   8  10       60.44       45.96     12.38 o 
  -5   8  10      169.98      176.17     12.31 o 
  -4   8  10       37.33       35.40     10.11 o 
  -3   8  10       22.57       22.94      9.27 o 
  -2   8  10       66.56       56.86     10.70 o 
  -1   8  10        0.38        7.12     10.56 o 
  -5   9  10      143.20      114.84     12.04 o 
  -4   9  10       31.69       22.72     10.81 o 
   0 -14  11       39.79       41.35     11.70 o 
   1 -14  11        0.02        2.94      9.20 o 
   2 -14  11       12.77        8.99      9.00 o 
   3 -14  11        4.68        7.99     10.01 o 
   4 -14  11       35.52       28.43      8.56 o 
   5 -14  11      110.28      108.05      9.91 o 
   6 -14  11       41.91       48.19     10.39 o 
  -2 -13  11       15.23        9.78     10.66 o 
  -1 -13  11       36.64       36.07      9.75 o 
   0 -13  11       28.65       32.63      8.26 o 
   1 -13  11      115.34      132.37     10.05 o 
   2 -13  11      278.41      268.11      9.82 o 
   3 -13  11       11.66       11.70      8.07 o 
   4 -13  11       28.52       26.71      8.15 o 
   5 -13  11        0.46       13.30      9.52 o 
   6 -13  11       36.96       45.67      9.27 o 
   7 -13  11       55.11       61.19      9.83 o 
  -3 -12  11       33.20       32.22     10.51 o 
  -2 -12  11        2.76       10.27      9.83 o 
  -1 -12  11        0.29        6.33      9.40 o 
   0 -12  11      119.00      117.43      8.26 o 
   1 -12  11       42.13       37.25      9.05 o 
   2 -12  11      128.46      135.97      8.94 o 
   3 -12  11        1.71        1.77      8.45 o 
   4 -12  11        0.01        5.96     10.16 o 
   5 -12  11        6.25       12.61      8.51 o 
   6 -12  11       30.73       26.13      8.62 o 
   7 -12  11        5.09       12.98     11.02 o 
   8 -12  11        2.35       -1.04      8.60 o 
  -4 -11  11       26.35       22.16     11.67 o 
  -3 -11  11       84.83       80.23      9.41 o 
  -2 -11  11      111.71      108.94     11.07 o 
  -1 -11  11       95.88      105.32     10.54 o 
   0 -11  11       84.36       78.90     11.43 o 
   1 -11  11        0.39        6.15      8.56 o 
   2 -11  11       93.49      100.08      8.79 o 
   3 -11  11      497.68      540.49     13.98 o 
   4 -11  11      251.68      252.54     11.05 o 
   5 -11  11       46.24       47.27      8.22 o 
   6 -11  11        2.52        4.20      7.95 o 
   7 -11  11       25.28       30.73      8.83 o 
   8 -11  11        2.15        5.54     11.11 o 
   9 -11  11        6.51        7.01      9.56 o 
  -5 -10  11       33.72       27.26     12.32 o 
  -4 -10  11        0.33       -3.20      9.65 o 
  -3 -10  11       36.30       46.25     10.52 o 
  -2 -10  11        1.15        1.28      9.81 o 
  -1 -10  11      242.20      251.76      9.57 o 
   0 -10  11        2.84        2.34      9.51 o 
   1 -10  11       22.78       21.12      7.68 o 
   2 -10  11      603.54      597.23     11.44 o 
   3 -10  11       59.57       56.43      7.81 o 
   4 -10  11      390.93      374.92      9.19 o 
   5 -10  11       69.79       77.46      7.59 o 
   6 -10  11        8.10        9.14      9.33 o 
   7 -10  11        2.09        9.55      7.86 o 
   8 -10  11       88.84       95.24      9.67 o 
   9 -10  11       19.56       16.30     11.67 o 
  -6  -9  11        3.60        7.67     11.61 o 
  -5  -9  11       43.98       41.50     11.29 o 
  -4  -9  11        5.65        9.89     10.35 o 
  -3  -9  11      509.99      515.01     10.85 o 
  -2  -9  11      154.24      148.84      9.35 o 
  -1  -9  11      415.86      427.28     10.30 o 
   0  -9  11       63.72       63.62      7.78 o 
   1  -9  11      263.70      255.47      9.18 o 
   2  -9  11        1.46        4.71      6.86 o 
   3  -9  11      143.95      138.55      7.32 o 
   4  -9  11        7.29       11.89      6.79 o 
   5  -9  11        8.04        8.26      6.78 o 
   6  -9  11       60.94       60.49      9.05 o 
   7  -9  11       25.24       32.47     10.27 o 
   8  -9  11       64.24       56.83      9.20 o 
   9  -9  11        8.31       11.42     10.15 o 
  -7  -8  11       25.80       23.00     11.05 o 
  -6  -8  11       42.68       44.92     10.21 o 
  -5  -8  11       27.97       42.65      9.37 o 
  -4  -8  11      230.63      203.39      9.42 o 
  -3  -8  11      264.59      245.95     10.41 o 
  -2  -8  11      120.82      108.55      8.96 o 
  -1  -8  11        9.49       12.31      8.13 o 
   0  -8  11       88.72       86.36      7.54 o 
   1  -8  11      760.42      786.44     14.24 o 
   2  -8  11      727.01      729.59     10.78 o 
   3  -8  11      502.31      508.83     14.64 o 
   4  -8  11        0.60       -2.27      8.00 o 
   5  -8  11       23.51       19.96      7.50 o 
   6  -8  11        2.81        1.07      8.63 o 
   7  -8  11        8.54       10.13      7.88 o 
   8  -8  11      133.15      132.40     10.58 o 
   9  -8  11        3.76        3.63     11.30 o 
  -8  -7  11       16.91       16.04     13.01 o 
  -7  -7  11       34.98       35.26     12.21 o 
  -6  -7  11       40.35       30.80     10.86 o 
  -5  -7  11        2.50        9.57      8.89 o 
  -4  -7  11      186.18      176.59     10.18 o 
  -3  -7  11       10.82       17.66      9.11 o 
  -2  -7  11      306.59      289.45      9.55 o 
  -1  -7  11       26.23       25.87      7.91 o 
   0  -7  11     1569.01     1547.61     45.83 o 
   1  -7  11      111.37      110.03      7.46 o 
   2  -7  11       37.27       34.75      8.57 o 
   3  -7  11       14.58       22.72      7.90 o 
   4  -7  11       42.46       50.68      7.58 o 
   5  -7  11        0.86        8.45      9.33 o 
   6  -7  11        8.73        9.28      7.12 o 
   7  -7  11       97.69      102.72      8.18 o 
   8  -7  11      371.09      381.71     11.43 o 
   9  -7  11        1.43       -0.94      8.41 o 
  -8  -6  11      142.25      141.25     13.59 o 
  -7  -6  11       18.88       20.87     11.23 o 
  -6  -6  11       18.65       12.05     10.30 o 
  -5  -6  11       25.43       31.84      8.54 o 
  -4  -6  11      282.01      265.79     10.24 o 
  -3  -6  11        2.35        5.23      8.01 o 
  -2  -6  11      423.33      404.51     10.75 o 
  -1  -6  11      218.63      224.73      9.09 o 
   0  -6  11       97.62       95.33      8.45 o 
   1  -6  11      124.81      137.38      8.78 o 
   2  -6  11      422.83      433.71      9.50 o 
   3  -6  11       52.51       54.72      8.80 o 
   4  -6  11       11.84       32.72     10.44 o 
   5  -6  11       57.95       71.93      8.63 o 
   6  -6  11        0.09        0.87      7.71 o 
   7  -6  11       28.60       28.54      9.19 o 
   8  -6  11        3.54        9.38      8.44 o 
   9  -6  11        6.37        6.03     10.13 o 
  -9  -5  11       22.82       12.27     13.51 o 
  -8  -5  11        1.20        4.68     10.72 o 
  -7  -5  11       60.34       55.21     10.76 o 
  -6  -5  11      258.79      258.59     11.11 o 
  -5  -5  11        3.10        4.31      8.49 o 
  -4  -5  11       15.20       11.89      7.33 o 
  -3  -5  11       15.59       19.64      7.48 o 
  -2  -5  11      574.26      573.09     11.44 o 
  -1  -5  11       38.99       39.47      8.37 o 
   0  -5  11        7.90        8.86      7.70 o 
   1  -5  11      593.04      583.04     11.43 o 
   2  -5  11       52.33       49.77      7.12 o 
   3  -5  11      853.50      811.76     11.53 o 
   4  -5  11        0.39        5.55      7.97 o 
   5  -5  11        7.84        7.50      8.00 o 
   6  -5  11       22.66       28.02      8.50 o 
   7  -5  11       58.45       64.10      9.40 o 
   8  -5  11        9.37       14.10      8.76 o 
   9  -5  11       24.91       29.13      8.94 o 
  -9  -4  11       10.03       10.30     12.01 o 
  -8  -4  11      131.15      136.66     12.04 o 
  -7  -4  11       71.60       72.25     10.55 o 
  -6  -4  11       24.31       21.66      8.35 o 
  -5  -4  11      138.46      127.78      9.66 o 
  -4  -4  11        0.01        2.20      7.89 o 
  -3  -4  11      304.20      294.82      9.65 o 
  -2  -4  11       18.01       17.55      6.69 o 
  -1  -4  11      189.36      190.93      8.56 o 
   0  -4  11      323.50      334.37      8.90 o 
   1  -4  11      133.57      129.16      8.34 o 
   2  -4  11       26.53       26.20      7.86 o 
   3  -4  11      177.69      202.44      8.15 o 
   4  -4  11      128.94      129.44      8.62 o 
   5  -4  11        0.55        9.40      8.17 o 
   6  -4  11       35.70       40.36      9.87 o 
   7  -4  11       14.20       14.90      8.38 o 
   8  -4  11        1.06        0.46     11.10 o 
   9  -4  11       58.73       53.23     11.36 o 
 -10  -3  11       21.41       19.48     14.16 o 
  -9  -3  11       79.29       80.88     13.02 o 
  -8  -3  11        0.29        2.57     11.07 o 
  -7  -3  11        7.67        7.32     10.39 o 
  -6  -3  11      151.73      161.33     10.42 o 
  -5  -3  11       20.08       26.89      8.09 o 
  -4  -3  11      279.82      267.51      9.64 o 
  -3  -3  11      487.77      483.41     10.21 o 
  -2  -3  11      163.49      159.92      8.24 o 
  -1  -3  11       81.65       79.66      7.97 o 
   0  -3  11        0.54        1.95      7.96 o 
   1  -3  11      369.02      357.22      8.89 o 
   2  -3  11       82.23       81.52      7.69 o 
   3  -3  11      420.83      433.83     11.40 o 
   4  -3  11        3.52       10.31      7.95 o 
   5  -3  11       22.33       26.98      8.35 o 
   6  -3  11        0.93        2.93      7.87 o 
   7  -3  11        5.83        3.71      8.36 o 
   8  -3  11       10.85       14.36     10.15 o 
 -10  -2  11        0.05        3.28     12.60 o 
  -9  -2  11       35.61       37.42     12.88 o 
  -8  -2  11       42.99       55.90     11.76 o 
  -7  -2  11        1.60        2.21      8.73 o 
  -6  -2  11        6.82       11.29      9.41 o 
  -5  -2  11     1057.37     1071.01     16.98 o 
  -4  -2  11       62.78       71.51      8.57 o 
  -3  -2  11       25.15       30.74      8.49 o 
  -2  -2  11      221.31      211.94      9.22 o 
  -1  -2  11       98.26       98.76      8.83 o 
   0  -2  11        6.32       14.83      7.77 o 
   1  -2  11       59.37       69.43      7.03 o 
   2  -2  11     1153.99     1168.83     11.75 o 
   3  -2  11        1.08        5.40      7.23 o 
   4  -2  11       36.59       29.65      7.71 o 
   5  -2  11       41.94       41.81      8.44 o 
   6  -2  11        0.04       -3.07      8.05 o 
   7  -2  11       17.99       17.00      8.57 o 
   8  -2  11        0.98        1.00     10.71 o 
 -10  -1  11       24.14       25.00     13.84 o 
  -9  -1  11       37.40       39.20     12.51 o 
  -8  -1  11        0.21        3.34     11.10 o 
  -7  -1  11       67.64       85.27     10.66 o 
  -6  -1  11      467.38      466.99     12.09 o 
  -5  -1  11        4.31        1.11      8.35 o 
  -4  -1  11       87.06       70.64     11.18 o 
  -3  -1  11     1244.80     1231.64     14.32 o 
  -2  -1  11      362.41      344.91      8.92 o 
  -1  -1  11       13.87       10.51      7.53 o 
   0  -1  11      523.09      490.82     10.13 o 
   1  -1  11      217.31      222.17      9.84 o 
   2  -1  11        4.30        4.20      8.28 o 
   3  -1  11        0.93        9.56      7.39 o 
   4  -1  11      256.86      246.31      9.62 o 
   5  -1  11        7.27       12.45      7.87 o 
   6  -1  11      369.70      367.38     12.23 o 
   7  -1  11        3.01        5.73      8.70 o 
 -10   0  11        1.34        6.19     16.92 o 
  -9   0  11      127.18      123.16     14.08 o 
  -8   0  11        0.06        5.81     14.41 o 
  -7   0  11      116.75      122.36     12.16 o 
  -6   0  11       47.20       50.47      8.40 o 
  -5   0  11      565.46      535.95     11.74 o 
  -4   0  11      487.28      472.74     10.80 o 
  -3   0  11      129.48      133.83      9.68 o 
  -2   0  11      424.53      416.46      9.41 o 
  -1   0  11       25.14       15.93      8.50 o 
   0   0  11     2277.98     2277.45     15.92 o 
   1   0  11       98.40      105.49      8.15 o 
   2   0  11        6.41       10.67      9.07 o 
   3   0  11        0.31        4.25      8.28 o 
   4   0  11       28.82       22.35      7.98 o 
   5   0  11      133.35      141.24      9.78 o 
   6   0  11      137.95      144.08     11.73 o 
   7   0  11        0.09       -2.07     11.43 o 
 -10   1  11       43.05       45.23     16.92 o 
  -9   1  11      128.50      134.04     16.02 o 
  -8   1  11       20.09       34.21     14.49 o 
  -7   1  11       75.54       82.59     11.75 o 
  -6   1  11      142.54      141.54     11.66 o 
  -5   1  11       21.39       21.57      9.05 o 
  -4   1  11       67.26       68.07      8.72 o 
  -3   1  11       14.84       11.92      7.29 o 
  -2   1  11      261.24      273.20      9.24 o 
  -1   1  11      128.89      115.31      8.00 o 
   0   1  11      158.57      184.36      9.31 o 
   1   1  11      270.99      247.14      8.40 o 
   2   1  11      186.97      192.33      8.65 o 
   3   1  11      292.56      313.78      8.38 o 
   4   1  11      240.36      239.86     12.86 o 
   5   1  11      131.87      133.82     11.87 o 
   6   1  11        0.06        5.87      9.98 o 
 -10   2  11       48.47       37.63     14.00 o 
  -9   2  11       69.95       53.68     15.95 o 
  -8   2  11        6.56       10.81     11.69 o 
  -7   2  11       92.86       93.68     17.51 o 
  -6   2  11        0.72        8.10     11.01 o 
  -5   2  11       24.64       20.12     10.17 o 
  -4   2  11      208.66      192.70      9.42 o 
  -3   2  11       10.90       14.61      8.24 o 
  -2   2  11       29.51       36.50      7.47 o 
  -1   2  11      873.50      884.61     17.81 o 
   0   2  11        4.35        7.68      8.44 o 
   1   2  11      250.70      240.36     10.71 o 
   2   2  11       20.12       16.43      7.92 o 
   3   2  11       34.68       38.82      8.40 o 
   4   2  11        7.15       10.72      8.67 o 
   5   2  11      271.74      242.06     16.80 o 
   6   2  11       11.34        7.23     11.83 o 
 -10   3  11        0.22        5.73     16.11 o 
  -9   3  11       55.17       62.81     13.57 o 
  -8   3  11       44.37       50.80     12.11 o 
  -7   3  11      150.64      152.09     12.47 o 
  -6   3  11      200.54      171.43     11.17 o 
  -5   3  11       33.86       41.49     10.60 o 
  -4   3  11        1.92        3.60      7.99 o 
  -3   3  11       17.55       20.22      8.11 o 
  -2   3  11       24.11       33.26      7.97 o 
  -1   3  11       37.10       52.92      9.67 o 
   0   3  11       86.23       85.76      9.06 o 
   1   3  11       77.57       78.51      8.41 o 
   2   3  11       67.16       61.08      8.41 o 
   3   3  11      693.29      739.52     14.24 o 
   4   3  11      119.03      111.52     10.69 o 
   5   3  11       10.06        7.18     11.99 o 
 -10   4  11      160.45      138.29     17.40 o 
  -9   4  11       46.96       49.86     13.21 o 
  -8   4  11       54.22       67.48     11.32 o 
  -7   4  11        5.85       19.70     14.81 o 
  -6   4  11        6.89       20.16     13.92 o 
  -5   4  11       29.88       28.02      9.28 o 
  -4   4  11        6.56        5.08      8.51 o 
  -3   4  11      114.83      116.75     10.06 o 
  -2   4  11        5.86        6.32      8.29 o 
  -1   4  11      186.35      194.15      9.47 o 
   0   4  11       92.89       89.97      8.66 o 
   1   4  11      363.38      383.23     10.22 o 
   2   4  11        5.68        6.28      9.49 o 
   3   4  11       44.61       45.43     10.42 o 
   4   4  11       36.21       33.52     10.59 o 
  -9   5  11       27.56       36.45     16.18 o 
  -8   5  11        2.25        8.61     15.30 o 
  -7   5  11        1.50       -3.43     15.06 o 
  -6   5  11       95.26       96.80     11.65 o 
  -5   5  11      130.00      128.51     10.25 o 
  -4   5  11       58.96       47.31     10.22 o 
  -3   5  11       38.92       38.19      9.21 o 
  -2   5  11       45.26       50.03      9.13 o 
  -1   5  11       16.24       29.05      8.93 o 
   0   5  11        4.08       -1.25      7.84 o 
   1   5  11       17.72       10.76      8.37 o 
   2   5  11        2.27        5.75     10.23 o 
   3   5  11       54.32       47.46     12.16 o 
  -9   6  11       18.49       27.03     16.83 o 
  -8   6  11       57.40       42.38     13.17 o 
  -7   6  11        2.07        7.09     11.85 o 
  -6   6  11        8.08       17.23     10.70 o 
  -5   6  11      103.31      116.36     10.03 o 
  -4   6  11       21.61       33.59      9.23 o 
  -3   6  11       39.97       45.88      9.70 o 
  -2   6  11        0.33        4.87     10.56 o 
  -1   6  11       39.53       45.39     10.05 o 
   0   6  11        2.36        3.48      9.76 o 
   1   6  11       13.94        7.84     10.59 o 
   2   6  11       23.53       21.29     23.81 o 
  -8   7  11        0.23       -2.05     11.90 o 
  -7   7  11       69.37       61.16     13.16 o 
  -6   7  11       54.84       56.99     12.60 o 
  -5   7  11        0.25        0.03      9.13 o 
  -4   7  11       72.66       80.09     11.68 o 
  -3   7  11      131.14      133.10     10.95 o 
  -2   7  11        0.01       -4.21      9.01 o 
  -1   7  11        6.45        7.77      8.40 o 
   0   7  11        0.99        2.81     10.67 o 
  -6   8  11        0.21        3.05     10.12 o 
  -5   8  11        0.03        8.03     11.11 o 
  -4   8  11       41.20       29.41     10.83 o 
  -3   8  11       37.20       26.68     12.13 o 
   0 -14  12       22.36       11.04      9.51 o 
   1 -14  12      104.53      103.54     12.04 o 
   2 -14  12       60.29       67.80     11.58 o 
   3 -14  12       16.78       20.91     10.05 o 
   4 -14  12      148.12      131.62     10.27 o 
   5 -14  12       22.57       22.09      9.42 o 
  -2 -13  12        0.08        1.11     10.87 o 
  -1 -13  12       22.18       20.99      9.24 o 
   0 -13  12      287.94      263.89     11.24 o 
   1 -13  12        4.34        6.64      8.70 o 
   2 -13  12       40.12       40.69      8.90 o 
   3 -13  12       14.26       21.17      8.93 o 
   4 -13  12      247.16      247.96      9.52 o 
   5 -13  12       14.39       12.31      7.72 o 
   6 -13  12       20.93       27.18      8.48 o 
   7 -13  12        9.31        7.10     10.75 o 
  -3 -12  12        5.26        9.00     10.25 o 
  -2 -12  12       84.02       78.38      9.84 o 
  -1 -12  12       14.67       11.81      8.20 o 
   0 -12  12       10.16       12.55     10.40 o 
   1 -12  12       98.03       99.46     10.41 o 
   2 -12  12      198.60      214.89      9.28 o 
   3 -12  12      200.71      210.25      9.36 o 
   4 -12  12       25.16       25.67      8.94 o 
   5 -12  12        1.90        4.88      8.03 o 
   6 -12  12        9.64       14.23     10.76 o 
   7 -12  12       23.80       24.01      9.53 o 
   8 -12  12        5.02        1.26     13.83 o 
  -4 -11  12       28.91       28.67     10.65 o 
  -3 -11  12        6.77        7.25     11.25 o 
  -2 -11  12        0.48       -1.84     10.61 o 
  -1 -11  12       36.22       44.70      8.93 o 
   0 -11  12      136.57      151.85      9.50 o 
   1 -11  12       19.03       28.36      7.98 o 
   2 -11  12       81.08       85.52      7.93 o 
   3 -11  12        7.46        5.60      7.37 o 
   4 -11  12       88.66       90.22      9.45 o 
   5 -11  12        2.31       -4.47     10.18 o 
   6 -11  12        2.03        4.08      9.47 o 
   7 -11  12        1.28        4.08      9.01 o 
   8 -11  12       11.03       12.78     11.56 o 
  -5 -10  12        0.38        5.08     10.07 o 
  -4 -10  12       20.54       27.54      9.81 o 
  -3 -10  12        0.54        4.71      9.39 o 
  -2 -10  12       47.96       48.88     10.19 o 
  -1 -10  12        1.72        4.92      9.95 o 
   0 -10  12        9.72       11.01      8.25 o 
   1 -10  12       37.68       37.72      7.86 o 
   2 -10  12       70.13       81.25      7.83 o 
   3 -10  12      186.15      200.22      9.98 o 
   4 -10  12      145.10      122.91      7.54 o 
   5 -10  12       12.55       19.99      9.00 o 
   6 -10  12      101.33      106.70      9.91 o 
   7 -10  12      103.47       85.85     11.30 o 
   8 -10  12       16.83        9.49     10.43 o 
  -6  -9  12        3.83        3.77     13.43 o 
  -5  -9  12        9.76       11.63     11.13 o 
  -4  -9  12       54.14       70.38     10.80 o 
  -3  -9  12       55.59       51.33      9.11 o 
  -2  -9  12       72.60       60.59      8.08 o 
  -1  -9  12        8.51        7.05      7.80 o 
   0  -9  12        4.46        5.45      8.47 o 
   1  -9  12      206.23      201.64      8.65 o 
   2  -9  12      209.43      210.49      8.79 o 
   3  -9  12       13.53        9.38      9.13 o 
   4  -9  12        4.05        6.90      7.40 o 
   5  -9  12      268.39      264.03      9.82 o 
   6  -9  12       53.39       39.81      9.37 o 
   7  -9  12        0.54       -1.37     10.33 o 
   8  -9  12       19.84       24.86     12.95 o 
   9  -9  12      133.17      106.58     12.60 o 
  -7  -8  12        3.90        5.52     13.86 o 
  -6  -8  12       93.16      104.40     11.83 o 
  -5  -8  12        3.04        2.38     10.63 o 
  -4  -8  12      122.16      109.89      8.85 o 
  -3  -8  12        2.32        2.06      7.82 o 
  -2  -8  12        0.67        4.85      7.65 o 
  -1  -8  12      406.25      421.56     10.25 o 
   0  -8  12      259.28      278.35      9.40 o 
   1  -8  12     1133.79     1093.40     12.29 o 
   2  -8  12      431.84      422.82      9.28 o 
   3  -8  12      517.20      498.75      9.88 o 
   4  -8  12       62.35       63.73      8.46 o 
   5  -8  12        9.55       17.17      7.73 o 
   6  -8  12       25.48       27.87      8.21 o 
   7  -8  12       11.61       13.19      8.07 o 
   8  -8  12       11.46       19.68      9.97 o 
   9  -8  12        5.64       13.56      9.78 o 
  -7  -7  12       65.65       55.17     12.33 o 
  -6  -7  12       16.18       24.29      9.65 o 
  -5  -7  12      287.41      306.80     11.46 o 
  -4  -7  12      159.79      147.34      8.17 o 
  -3  -7  12       57.13       63.50      9.44 o 
  -2  -7  12      173.84      164.72      9.17 o 
  -1  -7  12      137.40      147.87      7.43 o 
   0  -7  12      277.43      274.15      8.73 o 
   1  -7  12        7.20        0.77      8.90 o 
   2  -7  12      498.10      515.22      9.58 o 
   3  -7  12      196.63      190.43      8.12 o 
   4  -7  12      473.94      454.71     10.81 o 
   5  -7  12      120.51      104.22      9.09 o 
   6  -7  12        5.23       14.01      8.82 o 
   7  -7  12       22.59       34.10     10.36 o 
   8  -7  12       86.89      111.38      9.76 o 
   9  -7  12      103.82       68.42     11.39 o 
  -8  -6  12        6.02       10.77     11.79 o 
  -7  -6  12       14.48       18.55     11.45 o 
  -6  -6  12      192.85      224.65     10.66 o 
  -5  -6  12       11.87       10.88      8.04 o 
  -4  -6  12       81.93       74.73      8.93 o 
  -3  -6  12       22.53       27.96      9.02 o 
  -2  -6  12        5.66        5.02      6.58 o 
  -1  -6  12       50.77       52.78      8.26 o 
   0  -6  12      972.33      997.71     12.42 o 
   1  -6  12       49.37       59.75      6.83 o 
   2  -6  12      674.40      692.21     10.71 o 
   3  -6  12       26.22       32.32      6.92 o 
   4  -6  12      685.88      647.77     10.96 o 
   5  -6  12       15.11       13.40      7.49 o 
   6  -6  12       34.60       33.14      8.42 o 
   7  -6  12        1.02        2.49      9.49 o 
   8  -6  12       14.64       16.57      9.10 o 
  -9  -5  12        5.81       10.77     16.17 o 
  -8  -5  12        8.72       10.66     11.55 o 
  -7  -5  12       15.31       17.20     10.64 o 
  -6  -5  12       30.23       45.96     10.24 o 
  -5  -5  12        6.73       10.59      9.47 o 
  -4  -5  12       53.63       54.66      9.73 o 
  -3  -5  12       33.45       29.93      7.56 o 
  -2  -5  12        1.57        3.70      7.58 o 
  -1  -5  12      157.22      166.60      9.75 o 
   0  -5  12      393.00      374.59      9.06 o 
   1  -5  12       12.16        7.78      6.43 o 
   2  -5  12      175.45      178.22      9.78 o 
   3  -5  12        0.72        8.49      7.21 o 
   4  -5  12       29.51       34.00      8.40 o 
   5  -5  12       60.20       65.21      7.96 o 
   6  -5  12       14.98       20.29      9.88 o 
   7  -5  12       30.34       46.03      9.34 o 
   8  -5  12       78.27       75.34      9.82 o 
  -9  -4  12        0.17        4.00     12.26 o 
  -8  -4  12       10.73       10.33     11.18 o 
  -7  -4  12        9.17       10.50     10.27 o 
  -6  -4  12        1.58        3.67      9.81 o 
  -5  -4  12       16.79       15.32      8.50 o 
  -4  -4  12       79.49       86.60      8.12 o 
  -3  -4  12      460.77      471.75     11.36 o 
  -2  -4  12       91.63      105.49      9.18 o 
  -1  -4  12        0.14       -0.30      7.67 o 
   0  -4  12      270.32      255.48      8.53 o 
   1  -4  12      225.63      217.61      9.87 o 
   2  -4  12       42.13       50.07      8.04 o 
   3  -4  12        1.07        2.30      6.91 o 
   4  -4  12       50.21       51.51      8.28 o 
   5  -4  12      487.91      477.14     16.13 o 
   6  -4  12       62.32       66.19      9.41 o 
   7  -4  12      186.07      212.89      9.82 o 
   8  -4  12        0.11       -4.84     11.22 o 
  -9  -3  12       67.23       67.65     12.36 o 
  -8  -3  12       42.09       42.92     11.13 o 
  -7  -3  12        0.09        2.01     10.66 o 
  -6  -3  12        3.73        0.66      9.67 o 
  -5  -3  12       12.49       21.14      9.41 o 
  -4  -3  12       59.60       54.60      7.62 o 
  -3  -3  12     2865.86     2784.25     29.97 o 
  -2  -3  12      181.15      187.69      8.95 o 
  -1  -3  12      338.22      334.53      9.29 o 
   0  -3  12      482.04      470.07      9.48 o 
   1  -3  12      384.19      390.38     10.27 o 
   2  -3  12      638.92      642.19     11.47 o 
   3  -3  12        2.20        8.40      7.99 o 
   4  -3  12      247.28      243.15      8.87 o 
   5  -3  12      117.74      120.25     10.25 o 
   6  -3  12        0.80        3.63      7.94 o 
   7  -3  12        0.01        0.05      8.76 o 
   8  -3  12       19.18       13.13     10.47 o 
 -10  -2  12        5.33        3.57     14.18 o 
  -9  -2  12       19.45       23.61     12.56 o 
  -8  -2  12       12.07       15.84     11.40 o 
  -7  -2  12       53.68       63.14     11.47 o 
  -6  -2  12      123.02      127.74     10.62 o 
  -5  -2  12      345.70      347.35     10.89 o 
  -4  -2  12     2036.77     2077.99     17.30 o 
  -3  -2  12       12.98       11.86      8.32 o 
  -2  -2  12      472.29      463.25     11.90 o 
  -1  -2  12      665.62      657.19     10.40 o 
   0  -2  12        7.35       21.63      8.04 o 
   1  -2  12       13.87       10.48      7.37 o 
   2  -2  12        9.34       15.13      6.96 o 
   3  -2  12      182.65      188.25      8.94 o 
   4  -2  12       16.55       12.59      8.43 o 
   5  -2  12       14.86       15.47      8.83 o 
   6  -2  12       88.48       92.71      9.04 o 
   7  -2  12       44.79       37.06     10.26 o 
 -10  -1  12       86.33       57.99     19.42 o 
  -9  -1  12       12.40       13.50     13.09 o 
  -8  -1  12        1.80        2.06     11.80 o 
  -7  -1  12      101.18      109.09     11.55 o 
  -6  -1  12      122.40      125.40     11.39 o 
  -5  -1  12       15.67       27.84      9.03 o 
  -4  -1  12       36.56       37.41      7.92 o 
  -3  -1  12      199.43      214.86     10.00 o 
  -2  -1  12      888.44      875.87     22.87 o 
  -1  -1  12       39.27       43.28      8.02 o 
   0  -1  12      160.38      165.47      8.70 o 
   1  -1  12       15.48       20.98      7.56 o 
   2  -1  12        0.79        2.06      7.67 o 
   3  -1  12      152.79      143.66      8.61 o 
   4  -1  12       43.81       49.54      9.84 o 
   5  -1  12       46.04       58.53      9.36 o 
   6  -1  12        0.61        4.36      8.83 o 
   7  -1  12        3.63        3.68     10.45 o 
 -10   0  12       35.08       23.01     17.00 o 
  -9   0  12       44.90       30.52     12.70 o 
  -8   0  12      144.17      128.78     15.78 o 
  -7   0  12       22.02       30.99     11.92 o 
  -6   0  12        0.17       -0.75      9.49 o 
  -5   0  12        0.16        1.89      9.30 o 
  -4   0  12      221.57      217.41      9.55 o 
  -3   0  12      104.01      113.81      8.74 o 
  -2   0  12      504.91      505.79      9.81 o 
  -1   0  12      345.43      359.15      9.68 o 
   0   0  12      236.74      214.05      8.04 o 
   1   0  12       46.07       46.41      7.60 o 
   2   0  12        1.95        5.92      7.62 o 
   3   0  12       22.03       22.33      7.43 o 
   4   0  12        3.93        2.21      7.56 o 
   5   0  12       74.47       69.92      8.98 o 
   6   0  12       53.08       48.67      9.65 o 
 -10   1  12        0.01        0.57     16.67 o 
  -9   1  12      208.22      219.76     15.18 o 
  -8   1  12      266.74      257.56     14.65 o 
  -7   1  12       10.68        7.04     11.82 o 
  -6   1  12      220.92      210.11     11.08 o 
  -5   1  12        6.20       15.06      9.89 o 
  -4   1  12       12.28       18.01      7.83 o 
  -3   1  12        5.66        7.97      8.98 o 
  -2   1  12       61.01       66.46      8.33 o 
  -1   1  12       51.05       54.28      8.24 o 
   0   1  12     1139.89     1196.03     13.26 o 
   1   1  12      119.83      125.22      9.09 o 
   2   1  12        0.54        2.31      9.50 o 
   3   1  12        2.34        4.92      9.00 o 
   4   1  12       40.50       42.36      9.65 o 
   5   1  12        4.32        7.56      8.27 o 
   6   1  12        0.91       -0.74      9.50 o 
 -10   2  12       27.46       22.83     14.43 o 
  -9   2  12      334.35      355.45     18.21 o 
  -8   2  12        1.08        5.63     12.52 o 
  -7   2  12        2.40        4.04     11.60 o 
  -6   2  12        9.17       21.37     11.82 o 
  -5   2  12        9.21       13.58      8.39 o 
  -4   2  12       90.09       83.25     10.01 o 
  -3   2  12        0.36       -1.48      8.33 o 
  -2   2  12      147.06      145.93      8.30 o 
  -1   2  12        9.81       16.15      8.44 o 
   0   2  12       16.97       18.91      9.58 o 
   1   2  12      107.95      110.68      8.68 o 
   2   2  12      410.24      442.73     10.46 o 
   3   2  12      126.23      130.22     11.41 o 
   4   2  12      113.34      104.14     13.17 o 
   5   2  12       12.23        9.01      9.61 o 
 -10   3  12        3.09        4.04     16.91 o 
  -9   3  12       15.31       25.21     16.25 o 
  -8   3  12       65.05       62.97     15.70 o 
  -7   3  12       34.65       22.37     12.09 o 
  -6   3  12        1.10        2.66     12.57 o 
  -5   3  12       50.27       43.49      9.50 o 
  -4   3  12      367.09      343.27      9.55 o 
  -3   3  12       23.68       21.61      8.49 o 
  -2   3  12       31.35       38.19      8.55 o 
  -1   3  12       64.89       59.54      9.96 o 
   0   3  12       37.12       37.96     10.24 o 
   1   3  12       68.88       70.25     10.61 o 
   2   3  12       17.47       14.79     10.55 o 
   3   3  12       25.51       16.88      9.16 o 
   4   3  12        3.52        7.65     11.66 o 
  -9   4  12       16.04       15.60     13.71 o 
  -8   4  12       60.73       65.22     13.50 o 
  -7   4  12       19.82       16.98     14.97 o 
  -6   4  12        1.37        5.34     12.75 o 
  -5   4  12       20.58       13.88      9.58 o 
  -4   4  12        3.12        8.20      9.04 o 
  -3   4  12       24.65       33.26      9.96 o 
  -2   4  12       56.73       58.92      9.10 o 
  -1   4  12       20.28       26.27      8.56 o 
   0   4  12        4.33        3.13      9.02 o 
   1   4  12        8.72       12.19      9.38 o 
   2   4  12       33.44       35.60     11.30 o 
   3   4  12       41.18       28.99     10.48 o 
  -9   5  12        9.08       10.00     13.20 o 
  -8   5  12        1.29       -3.08     15.95 o 
  -7   5  12       11.77       10.34     15.78 o 
  -6   5  12       11.57       14.83     12.21 o 
  -5   5  12       17.07       17.34      9.87 o 
  -4   5  12       49.71       50.35     10.50 o 
  -3   5  12      123.28      122.48      9.60 o 
  -2   5  12       29.88       21.77      9.71 o 
  -1   5  12        1.40       -2.37     10.58 o 
   0   5  12       33.32       42.01     10.99 o 
   1   5  12        6.22        7.17     11.22 o 
   2   5  12       50.58       37.23     10.85 o 
  -8   6  12        1.67        5.88     13.24 o 
  -7   6  12       16.11       20.79     11.21 o 
  -6   6  12        0.33        0.44     12.71 o 
  -5   6  12       72.81       77.11      9.47 o 
  -4   6  12        5.96        7.94     10.90 o 
  -3   6  12        0.30        4.36     11.03 o 
  -2   6  12        4.01        5.67     10.23 o 
  -1   6  12       11.78        5.74     10.21 o 
   0   6  12        0.15        1.58      9.58 o 
  -6   7  12       12.44        8.78     11.02 o 
  -5   7  12      149.44      149.41     12.58 o 
  -4   7  12       93.31       95.16     11.59 o 
  -3   7  12        7.02       12.86     11.33 o 
  -2   7  12       54.34       56.01     12.36 o 
   1 -14  13       73.13       66.33     11.81 o 
   2 -14  13        1.99        9.41      9.87 o 
   3 -14  13       72.51       60.48     11.81 o 
   4 -14  13       27.72       25.57     10.64 o 
  -1 -13  13        9.70       11.18     10.37 o 
   0 -13  13        4.60        2.77      9.98 o 
   1 -13  13       34.88       48.27      8.92 o 
   2 -13  13       14.80       17.33      8.85 o 
   3 -13  13      289.74      265.30     11.15 o 
   4 -13  13       14.97       18.65      9.97 o 
   5 -13  13       19.58       21.04     10.02 o 
   6 -13  13       46.47       39.07      9.79 o 
  -3 -12  13       55.83       49.06     11.01 o 
  -2 -12  13        9.07       24.68     11.47 o 
  -1 -12  13        4.37        4.68     10.81 o 
   0 -12  13       56.66       55.82      9.42 o 
   1 -12  13        0.49       -0.36      9.19 o 
   2 -12  13      256.93      244.01     15.53 o 
   3 -12  13       42.73       52.40     10.68 o 
   4 -12  13       14.39       22.96     12.37 o 
   5 -12  13        9.56       10.96     10.79 o 
   6 -12  13       50.83       51.65      8.50 o 
   7 -12  13        8.18        0.68     10.35 o 
  -4 -11  13       31.07       19.55      9.66 o 
  -3 -11  13        5.67       11.83     11.25 o 
  -2 -11  13       31.77       40.89      8.36 o 
  -1 -11  13       43.21       46.08      8.57 o 
   0 -11  13       10.47       12.70      8.25 o 
   1 -11  13      106.13      112.84      8.27 o 
   2 -11  13      135.84      135.49      9.29 o 
   3 -11  13       65.16       70.23      7.86 o 
   4 -11  13        0.36        7.97      8.22 o 
   5 -11  13        1.35        7.35      9.29 o 
   6 -11  13       22.50       36.12     11.14 o 
   7 -11  13       18.15       18.75     10.37 o 
  -5 -10  13       28.38       23.07     12.16 o 
  -4 -10  13      192.92      195.35     12.04 o 
  -3 -10  13       22.22       24.02      9.59 o 
  -2 -10  13      117.52      126.33      9.31 o 
  -1 -10  13       35.17       38.57     10.24 o 
   0 -10  13        3.92       10.22      9.87 o 
   1 -10  13       90.66       89.91      8.15 o 
   2 -10  13        7.72        5.53      7.81 o 
   3 -10  13       38.33       45.20      7.99 o 
   4 -10  13      176.31      180.09      8.71 o 
   5 -10  13      146.03      157.61     10.81 o 
   6 -10  13        2.45       10.35      7.91 o 
   7 -10  13       25.25       25.74      9.37 o 
   8 -10  13        5.15        6.92     10.76 o 
  -6  -9  13       65.79       53.55     11.04 o 
  -5  -9  13       42.95       35.77      9.43 o 
  -4  -9  13        6.79        2.53     10.84 o 
  -3  -9  13      159.87      132.50      9.23 o 
  -2  -9  13        6.70       10.56      8.87 o 
  -1  -9  13       16.40       17.57      8.18 o 
   0  -9  13      124.81      128.18      8.53 o 
   1  -9  13        3.55        2.94      6.92 o 
   2  -9  13       67.53       67.83      8.39 o 
   3  -9  13      187.11      181.89      8.51 o 
   4  -9  13       28.89       32.05      7.99 o 
   5  -9  13       74.45       75.55     10.38 o 
   6  -9  13       13.51       16.13      8.02 o 
   7  -9  13      166.03      180.79     11.87 o 
   8  -9  13       55.78       42.60      9.87 o 
  -7  -8  13        3.80        3.31     13.26 o 
  -6  -8  13        0.19       -3.33     10.32 o 
  -5  -8  13       41.90       45.75      9.20 o 
  -4  -8  13       35.11       34.30      9.21 o 
  -3  -8  13      126.47      121.44      8.12 o 
  -2  -8  13       39.53       35.12      8.14 o 
  -1  -8  13        6.54        0.76      7.66 o 
   0  -8  13       19.17       15.99      7.64 o 
   1  -8  13     1381.94     1428.14     12.88 o 
   2  -8  13       31.61       35.01      7.11 o 
   3  -8  13       64.05       70.47      9.30 o 
   4  -8  13        0.28        2.31      8.49 o 
   5  -8  13       14.76        8.54      9.78 o 
   6  -8  13        1.00       -4.14     10.38 o 
   7  -8  13       95.31      117.82      9.53 o 
   8  -8  13        6.34        8.96      9.35 o 
  -7  -7  13       12.38       15.34     11.73 o 
  -6  -7  13       15.38       15.87     10.93 o 
  -5  -7  13       58.75       52.52     10.41 o 
  -4  -7  13      564.94      556.68     12.13 o 
  -3  -7  13      593.04      564.65     10.99 o 
  -2  -7  13       73.81       74.69      6.89 o 
  -1  -7  13      587.15      568.61     10.23 o 
   0  -7  13      613.13      598.40     19.89 o 
   1  -7  13        7.90       18.23      6.99 o 
   2  -7  13      713.55      662.72     10.81 o 
   3  -7  13       67.19       76.32      8.50 o 
   4  -7  13      176.07      167.07     11.32 o 
   5  -7  13        5.96        6.29      8.55 o 
   6  -7  13       53.66       65.63      8.70 o 
   7  -7  13      139.47      143.77      9.79 o 
   8  -7  13        6.59       10.48     11.61 o 
  -8  -6  13       83.90       73.48     12.78 o 
  -7  -6  13        5.32        1.91     11.34 o 
  -6  -6  13        3.98        8.54     10.22 o 
  -5  -6  13      431.04      425.67     12.05 o 
  -4  -6  13      362.94      370.92     10.35 o 
  -3  -6  13      119.58      132.16      8.23 o 
  -2  -6  13        5.73        6.34      8.38 o 
  -1  -6  13      237.96      232.99      7.72 o 
   0  -6  13      210.81      208.43      8.58 o 
   1  -6  13      381.38      382.96      9.74 o 
   2  -6  13        0.00        7.22      7.95 o 
   3  -6  13        2.98       -2.64      8.15 o 
   4  -6  13        7.50        7.89      6.62 o 
   5  -6  13       15.61       10.27      8.71 o 
   6  -6  13        0.00        2.91      8.16 o 
   7  -6  13      145.55      138.38      9.77 o 
   8  -6  13       21.92       24.48     10.59 o 
  -8  -5  13       16.77       20.95     12.59 o 
  -7  -5  13       27.09       26.43     10.84 o 
  -6  -5  13      115.38      112.75     10.70 o 
  -5  -5  13        4.58        5.87      8.83 o 
  -4  -5  13      211.57      221.63      9.76 o 
  -3  -5  13        2.66        6.60      7.50 o 
  -2  -5  13      273.32      255.52      9.36 o 
  -1  -5  13      496.63      522.08     10.22 o 
   0  -5  13      648.57      635.97     10.20 o 
   1  -5  13       37.70       32.06      7.59 o 
   2  -5  13        2.98        7.05      8.83 o 
   3  -5  13      307.94      260.68      8.89 o 
   4  -5  13        0.95        6.31      7.52 o 
   5  -5  13        4.53        3.55      8.69 o 
   6  -5  13       31.41       41.41      8.32 o 
   7  -5  13      101.43       95.71      9.35 o 
   8  -5  13        0.02       -0.40     10.69 o 
  -9  -4  13       40.99       39.13     13.24 o 
  -8  -4  13        0.03       -2.09     11.30 o 
  -7  -4  13        6.20        6.97     10.79 o 
  -6  -4  13       62.19       70.02     10.75 o 
  -5  -4  13      408.60      396.92     14.24 o 
  -4  -4  13      627.48      649.86     11.68 o 
  -3  -4  13      169.12      172.33      9.03 o 
  -2  -4  13       27.41       29.86      7.60 o 
  -1  -4  13      227.35      265.66      9.43 o 
   0  -4  13      188.65      193.87      8.31 o 
   1  -4  13        5.79       -0.53      8.10 o 
   2  -4  13       36.61       32.87      6.69 o 
   3  -4  13        3.64        8.02      8.07 o 
   4  -4  13        0.12       -3.07      7.23 o 
   5  -4  13       45.30       54.10      7.71 o 
   6  -4  13        7.83       10.92      8.18 o 
   7  -4  13        1.01        1.34      8.91 o 
  -9  -3  13        0.36       -0.50     13.01 o 
  -8  -3  13       55.85       57.34     10.99 o 
  -7  -3  13        0.29        0.24      9.32 o 
  -6  -3  13        8.26       12.42      9.29 o 
  -5  -3  13      129.70      129.89     10.33 o 
  -4  -3  13      298.94      287.02      9.13 o 
  -3  -3  13       97.81      103.32      8.80 o 
  -2  -3  13     1062.11     1012.43     11.57 o 
  -1  -3  13       36.30       33.26     10.66 o 
   0  -3  13       72.13       69.09      7.32 o 
   1  -3  13      186.56      170.52      9.96 o 
   2  -3  13        8.16       15.73      9.30 o 
   3  -3  13        5.50        6.76      7.92 o 
   4  -3  13        2.08        1.07      8.52 o 
   5  -3  13       30.86       35.56      8.25 o 
   6  -3  13        0.81        7.99      8.60 o 
   7  -3  13        5.87       12.85      9.29 o 
  -9  -2  13      114.32      102.70     13.85 o 
  -8  -2  13      275.25      274.38     13.34 o 
  -7  -2  13        7.75       10.26     10.16 o 
  -6  -2  13      101.40       96.81      9.84 o 
  -5  -2  13       13.15       16.20      9.70 o 
  -4  -2  13      397.86      421.02     11.46 o 
  -3  -2  13        2.42        5.15      7.62 o 
  -2  -2  13      363.33      384.70      9.53 o 
  -1  -2  13      878.33      838.59     10.93 o 
   0  -2  13      219.46      215.89      8.52 o 
   1  -2  13      343.56      348.98      8.70 o 
   2  -2  13       22.01       19.85      9.63 o 
   3  -2  13        3.36        3.27      7.08 o 
   4  -2  13        5.39        9.10      7.76 o 
   5  -2  13      107.85      112.19      8.52 o 
   6  -2  13       13.87       11.92      9.84 o 
   7  -2  13        0.04        0.63      9.51 o 
  -9  -1  13        1.99        3.71     14.62 o 
  -8  -1  13       16.55       12.67     12.46 o 
  -7  -1  13       69.70       95.28     11.74 o 
  -6  -1  13       25.95       29.56     10.83 o 
  -5  -1  13      121.16      105.19      9.58 o 
  -4  -1  13        0.06        1.96      9.70 o 
  -3  -1  13      316.07      315.50      9.82 o 
  -2  -1  13      416.60      415.45     10.13 o 
  -1  -1  13        5.14       11.32      8.03 o 
   0  -1  13        2.57        5.47      7.17 o 
   1  -1  13      108.18      103.99      8.17 o 
   2  -1  13       39.98       39.81      8.01 o 
   3  -1  13      230.20      230.78     11.57 o 
   4  -1  13       10.66       15.19     10.20 o 
   5  -1  13        2.94        6.08      8.15 o 
   6  -1  13        0.19        4.62      9.10 o 
  -9   0  13       29.00       35.83     16.35 o 
  -8   0  13        8.03        6.64     15.22 o 
  -7   0  13        3.28        0.96     12.24 o 
  -6   0  13        4.38       10.06     10.81 o 
  -5   0  13        3.73        3.38     10.24 o 
  -4   0  13        3.41       -0.84      7.81 o 
  -3   0  13       66.31       68.17      8.45 o 
  -2   0  13       59.91       61.85      8.45 o 
  -1   0  13      508.03      503.92     10.39 o 
   0   0  13      177.54      176.15      9.98 o 
   1   0  13      115.64      117.14      8.01 o 
   2   0  13        0.66        4.50      8.60 o 
   3   0  13        0.08        4.12      7.74 o 
   4   0  13       24.18       22.22      7.70 o 
   5   0  13        4.02        8.66      9.21 o 
  -9   1  13        6.77        8.01     15.95 o 
  -8   1  13      178.94      193.44     14.40 o 
  -7   1  13      170.48      166.28     18.09 o 
  -6   1  13       13.51       13.69     10.00 o 
  -5   1  13       35.69       31.61     10.81 o 
  -4   1  13       12.19       14.86      9.47 o 
  -3   1  13      235.85      222.49      9.51 o 
  -2   1  13       68.16       74.78      9.44 o 
  -1   1  13       86.64       99.54      8.22 o 
   0   1  13       52.02       53.68      8.08 o 
   1   1  13       83.49       95.97      7.96 o 
   2   1  13       27.38       32.18      8.35 o 
   3   1  13       70.41       63.30      8.42 o 
   4   1  13      181.62      171.25     12.04 o 
   5   1  13       16.79       18.08      9.80 o 
  -9   2  13       18.69       18.20     16.19 o 
  -8   2  13       49.97       55.45     11.25 o 
  -7   2  13        1.35        0.20     13.62 o 
  -6   2  13       25.01       22.99     10.70 o 
  -5   2  13      230.06      232.45     12.17 o 
  -4   2  13        0.13       -3.57      8.80 o 
  -3   2  13       23.11       28.54      9.78 o 
  -2   2  13       68.86       73.06      9.95 o 
  -1   2  13       80.36       88.65      8.53 o 
   0   2  13       79.26       89.45      8.64 o 
   1   2  13       43.11       45.61      9.48 o 
   2   2  13       39.10       43.48      9.83 o 
   3   2  13      214.60      233.36     12.22 o 
   4   2  13      181.32      163.98     10.82 o 
  -9   3  13       21.54       23.68     13.97 o 
  -8   3  13       10.07       13.65     12.90 o 
  -7   3  13       72.79       75.70     12.95 o 
  -6   3  13      134.52      149.90     11.71 o 
  -5   3  13       89.54       76.36     10.02 o 
  -4   3  13       28.07       29.23      8.48 o 
  -3   3  13       72.76       66.17      9.63 o 
  -2   3  13       14.28       11.03      8.88 o 
  -1   3  13       14.08       17.13      9.13 o 
   0   3  13        3.87        9.05      7.98 o 
   1   3  13       20.27       24.02      9.63 o 
   2   3  13       30.99       36.05      9.27 o 
   3   3  13       83.27       68.56     10.97 o 
  -8   4  13       12.50       19.42     16.26 o 
  -7   4  13        0.47        2.98     11.01 o 
  -6   4  13       64.19       60.44     11.53 o 
  -5   4  13      181.54      186.40     10.18 o 
  -4   4  13       74.47       83.58      9.72 o 
  -3   4  13        3.01        8.25      9.04 o 
  -2   4  13      115.14      118.35     10.02 o 
  -1   4  13       58.01       56.63      9.81 o 
   0   4  13        0.02        1.64      8.86 o 
   1   4  13       11.64       11.69     11.52 o 
   2   4  13       26.34       11.19     13.61 o 
  -8   5  13       13.36       12.72     13.80 o 
  -7   5  13       15.42       14.09     16.27 o 
  -6   5  13       47.55       44.82     11.38 o 
  -5   5  13       14.03       12.84     10.13 o 
  -4   5  13       27.87       27.78     11.14 o 
  -3   5  13       80.15       93.93     11.73 o 
  -2   5  13       26.09       28.97     11.13 o 
  -1   5  13       24.48       25.66      9.43 o 
   0   5  13       41.03       41.76     13.69 o 
  -6   6  13       11.28       12.89     13.22 o 
  -5   6  13       14.93       16.50     10.58 o 
  -4   6  13       22.15       25.82     11.57 o 
  -3   6  13        0.06        0.15     11.85 o 
  -2   6  13        1.26        0.02     10.51 o 
  -1 -13  14        3.32       -0.50     10.81 o 
   0 -13  14       23.91       29.10      9.64 o 
   1 -13  14       36.42       33.12      8.79 o 
   2 -13  14       11.34        8.22     11.06 o 
   3 -13  14        1.48       10.51     10.91 o 
   4 -13  14       97.23       93.83      9.57 o 
   5 -13  14      113.58      107.17     10.98 o 
  -2 -12  14        8.11       -0.52     13.35 o 
  -1 -12  14        1.67        5.95      8.61 o 
   0 -12  14       23.75       26.10      9.23 o 
   1 -12  14       38.28       44.50     10.95 o 
   2 -12  14       65.75       70.39      9.99 o 
   3 -12  14       21.07       17.62      8.35 o 
   4 -12  14        5.54        7.91      8.08 o 
   5 -12  14       45.97       63.03     10.89 o 
   6 -12  14       31.53       26.95     13.52 o 
  -4 -11  14       10.01        9.54     10.48 o 
  -3 -11  14       13.31       11.17      9.26 o 
  -2 -11  14        0.67        5.83      8.99 o 
  -1 -11  14        0.93        3.38      9.61 o 
   0 -11  14       29.75       42.74     10.73 o 
   1 -11  14       85.27       90.33     10.58 o 
   2 -11  14       43.05       53.53      7.37 o 
   3 -11  14       35.16       44.63      9.16 o 
   4 -11  14        3.35        4.45      9.29 o 
   5 -11  14      106.86      111.95     11.32 o 
   6 -11  14        0.30        2.29     10.18 o 
   7 -11  14        0.73        1.70     12.11 o 
  -5 -10  14       22.40       24.08     12.10 o 
  -4 -10  14       67.70       72.00      9.74 o 
  -3 -10  14       99.36      114.94     10.47 o 
  -2 -10  14       59.82       66.68      9.07 o 
  -1 -10  14      120.76      129.57     10.79 o 
   0 -10  14       30.19       31.38      8.44 o 
   1 -10  14       42.36       50.97      8.64 o 
   2 -10  14      434.33      452.74     10.98 o 
   3 -10  14      113.01      126.82      8.54 o 
   4 -10  14        4.07        8.03      8.17 o 
   5 -10  14        7.28        1.73      9.55 o 
   6 -10  14      402.49      401.03     16.23 o 
   7 -10  14        0.79       -2.58      9.99 o 
  -5  -9  14       29.58       28.37     11.76 o 
  -4  -9  14      153.37      139.54      9.92 o 
  -3  -9  14        3.12        0.82      9.40 o 
  -2  -9  14      213.16      227.33     10.13 o 
  -1  -9  14        1.96        7.65      9.96 o 
   0  -9  14       35.78       37.34      9.09 o 
   1  -9  14        0.39        3.19      7.21 o 
   2  -9  14       48.07       42.55      8.69 o 
   3  -9  14       72.43       80.61      7.98 o 
   4  -9  14        0.05        5.04      7.99 o 
   5  -9  14       35.54       37.30     10.66 o 
   6  -9  14        0.08        6.60     10.78 o 
   7  -9  14        8.09        6.18     11.46 o 
  -6  -8  14        0.69        3.25     10.12 o 
  -5  -8  14        2.92        4.34      9.72 o 
  -4  -8  14        1.81        2.40     10.39 o 
  -3  -8  14        4.53       13.75      8.45 o 
  -2  -8  14      190.58      197.84      9.77 o 
  -1  -8  14      108.98      132.89     10.24 o 
   0  -8  14       32.01       31.08      7.32 o 
   1  -8  14      129.09      128.91      8.97 o 
   2  -8  14        4.62        9.09      7.63 o 
   3  -8  14       12.74       13.89      7.57 o 
   4  -8  14       24.24       17.87      7.50 o 
   5  -8  14        0.18        0.66      8.14 o 
   6  -8  14       61.67       51.51      9.81 o 
   7  -8  14        6.50        1.65     11.12 o 
  -7  -7  14        0.01        4.37     11.73 o 
  -6  -7  14       31.18       30.82     10.13 o 
  -5  -7  14      211.64      241.04     12.26 o 
  -4  -7  14       19.51       21.94      9.10 o 
  -3  -7  14        1.13        6.11      7.37 o 
  -2  -7  14       16.29       21.36      7.96 o 
  -1  -7  14       58.94       57.90      8.08 o 
   0  -7  14       14.13       14.80      8.37 o 
   1  -7  14       68.34       66.97      7.92 o 
   2  -7  14       12.91       12.51      7.63 o 
   3  -7  14      161.87      155.47      9.11 o 
   4  -7  14       68.80       74.01      9.21 o 
   5  -7  14       53.28       58.05      9.41 o 
   6  -7  14        4.91        7.44     10.69 o 
   7  -7  14        0.35        3.24      8.82 o 
  -7  -6  14       28.79       33.55     10.58 o 
  -6  -6  14       13.69       14.62     10.69 o 
  -5  -6  14      281.55      278.59     10.60 o 
  -4  -6  14      115.77      131.04      8.82 o 
  -3  -6  14       24.30       28.94      8.88 o 
  -2  -6  14        7.31       11.17      8.53 o 
  -1  -6  14      392.67      407.32      9.52 o 
   0  -6  14     1073.87     1038.03     13.45 o 
   1  -6  14       28.89       29.95      8.31 o 
   2  -6  14      168.88      178.95      8.51 o 
   3  -6  14      490.97      468.75      9.88 o 
   4  -6  14        3.63        5.18      8.15 o 
   5  -6  14       28.45       28.04      9.11 o 
   6  -6  14       81.05       69.87      9.00 o 
   7  -6  14        4.34        0.11      9.72 o 
  -8  -5  14       22.70       19.25     12.16 o 
  -7  -5  14       37.44       39.30     11.38 o 
  -6  -5  14       85.52       84.48     10.08 o 
  -5  -5  14      161.57      158.48     10.73 o 
  -4  -5  14        9.02        6.60      9.73 o 
  -3  -5  14      512.21      528.98     10.93 o 
  -2  -5  14       34.35       33.80      8.43 o 
  -1  -5  14      765.91      804.58     11.67 o 
   0  -5  14      556.41      551.52     10.60 o 
   1  -5  14        1.97        3.27      9.04 o 
   2  -5  14        2.50        2.24      6.49 o 
   3  -5  14       44.37       45.83      8.72 o 
   4  -5  14      379.23      383.63      9.70 o 
   5  -5  14        1.82        4.45      9.19 o 
   6  -5  14       47.32       49.20      9.92 o 
   7  -5  14        0.68        9.23      8.12 o 
  -8  -4  14        3.54        0.79     11.64 o 
  -7  -4  14       53.30       59.79     11.24 o 
  -6  -4  14       10.94       12.66     10.67 o 
  -5  -4  14       39.78       32.67      9.38 o 
  -4  -4  14        8.42        5.28      9.64 o 
  -3  -4  14       42.60       49.55      8.75 o 
  -2  -4  14      353.50      377.50     10.14 o 
  -1  -4  14     1392.53     1452.98     17.65 o 
   0  -4  14      232.71      222.68      9.22 o 
   1  -4  14      113.19      124.50      7.65 o 
   2  -4  14      155.31      145.69      8.49 o 
   3  -4  14        1.28        5.58      7.26 o 
   4  -4  14      121.39      135.71     10.63 o 
   5  -4  14       62.37       67.69      9.34 o 
   6  -4  14       40.74       44.84      9.11 o 
   7  -4  14       29.97       32.52     11.96 o 
  -8  -3  14       26.46       33.20     11.97 o 
  -7  -3  14       38.92       37.73     11.61 o 
  -6  -3  14        1.95       -0.74     10.15 o 
  -5  -3  14       10.45        7.46     10.16 o 
  -4  -3  14       48.10       57.36      9.77 o 
  -3  -3  14      354.26      353.31      9.00 o 
  -2  -3  14      111.54      123.91      9.50 o 
  -1  -3  14       71.43       85.84      7.84 o 
   0  -3  14      126.44      119.33      8.22 o 
   1  -3  14        1.33        2.05      8.27 o 
   2  -3  14       54.32       54.01      8.75 o 
   3  -3  14        6.65       16.95      8.59 o 
   4  -3  14      196.98      192.58      9.78 o 
   5  -3  14       17.42       17.80      9.55 o 
   6  -3  14        0.16        1.10     11.04 o 
  -9  -2  14        0.44        3.06     13.12 o 
  -8  -2  14      106.36       99.25     11.63 o 
  -7  -2  14       10.92       11.87      9.90 o 
  -6  -2  14       12.70       12.30      9.51 o 
  -5  -2  14       23.76       24.52     11.89 o 
  -4  -2  14      117.74      116.33     10.36 o 
  -3  -2  14       80.23       88.18      8.89 o 
  -2  -2  14      406.35      406.37     11.93 o 
  -1  -2  14       64.32       64.60      7.57 o 
   0  -2  14        0.90        5.68      8.05 o 
   1  -2  14        2.26        3.99      7.93 o 
   2  -2  14       77.39       84.74      7.72 o 
   3  -2  14      170.54      187.36      9.32 o 
   4  -2  14        0.05       -2.59      9.53 o 
   5  -2  14       44.88       42.10      9.31 o 
   6  -2  14      102.48       87.06     10.95 o 
  -9  -1  14        5.67        7.90     16.84 o 
  -8  -1  14       88.23       74.44     13.73 o 
  -7  -1  14        3.38       -0.86     11.83 o 
  -6  -1  14       49.88       54.06      9.94 o 
  -5  -1  14       68.67       73.27      9.52 o 
  -4  -1  14       89.81       92.42     10.07 o 
  -3  -1  14       46.32       52.52      8.63 o 
  -2  -1  14        2.94        6.73      8.24 o 
  -1  -1  14       10.93       15.96      7.57 o 
   0  -1  14      173.62      170.24      9.34 o 
   1  -1  14        7.76        0.14      8.83 o 
   2  -1  14        1.66        5.58      9.00 o 
   3  -1  14        3.64       10.62      9.39 o 
   4  -1  14       63.65       73.49     10.07 o 
   5  -1  14       49.31       44.61     10.45 o 
  -9   0  14       19.72       20.77     13.85 o 
  -8   0  14        1.30        1.04     13.16 o 
  -7   0  14        0.30        6.81     10.65 o 
  -6   0  14       95.99       94.96     11.45 o 
  -5   0  14        3.47        4.55      9.12 o 
  -4   0  14        6.80       11.28      8.11 o 
  -3   0  14        7.06        8.53      8.63 o 
  -2   0  14        7.14       18.28      9.35 o 
  -1   0  14      123.18      115.20      8.46 o 
   0   0  14        2.80        6.19      7.55 o 
   1   0  14       42.38       54.58     10.24 o 
   2   0  14        9.03       11.44      8.01 o 
   3   0  14        4.52        6.72      9.39 o 
   4   0  14       37.79       33.65      8.73 o 
   5   0  14       58.99       38.70      9.44 o 
  -9   1  14       62.83       56.83     17.32 o 
  -8   1  14       35.55       34.68     14.14 o 
  -7   1  14       10.42        4.30     12.58 o 
  -6   1  14       74.80       90.62     10.91 o 
  -5   1  14       87.15       92.94     10.99 o 
  -4   1  14       22.28       26.88      9.03 o 
  -3   1  14       71.01       67.99      9.11 o 
  -2   1  14        6.46       12.91      8.44 o 
  -1   1  14        9.00        4.00      8.77 o 
   0   1  14       13.02       11.98      9.27 o 
   1   1  14        0.15        4.75     10.27 o 
   2   1  14        9.05        6.85     10.41 o 
   3   1  14       12.56       16.19      9.31 o 
   4   1  14       20.20       19.27     10.81 o 
  -8   2  14        6.23        4.86     16.18 o 
  -7   2  14      212.31      198.97     16.51 o 
  -6   2  14        3.52        8.87     11.79 o 
  -5   2  14       25.52       25.62      9.80 o 
  -4   2  14      114.12      123.45     10.85 o 
  -3   2  14       31.74       42.18      9.07 o 
  -2   2  14        1.74        5.15      7.62 o 
  -1   2  14       38.39       27.64      9.45 o 
   0   2  14        0.06       13.18     11.44 o 
   1   2  14        8.65        9.48      8.83 o 
   2   2  14       36.10       47.02     10.36 o 
   3   2  14        4.09        5.44     10.75 o 
  -8   3  14        1.34       -5.02     13.97 o 
  -7   3  14       13.52        4.80     13.33 o 
  -6   3  14        1.95        3.67      9.78 o 
  -5   3  14        2.86        4.03     10.78 o 
  -4   3  14       61.94       67.49     11.24 o 
  -3   3  14       31.11       23.98      8.37 o 
  -2   3  14       30.10       31.62      9.55 o 
  -1   3  14        1.39        9.17      9.71 o 
   0   3  14       60.25       56.41     10.04 o 
   1   3  14        2.09        5.15     10.23 o 
   2   3  14        6.30        4.40      9.85 o 
  -7   4  14        1.08       -8.61     16.83 o 
  -6   4  14        2.63        8.75     11.00 o 
  -5   4  14        2.32        4.93      9.99 o 
  -4   4  14       25.83       24.75     11.05 o 
  -3   4  14        5.70        5.34      9.79 o 
  -2   4  14       62.33       51.71     10.27 o 
  -1   4  14        0.09        6.53      9.31 o 
   0   4  14        5.50        1.11      9.58 o 
  -6   5  14        2.59       -1.72     13.29 o 
  -5   5  14       16.19       18.98      9.89 o 
  -4   5  14       46.50       47.79     12.42 o 
  -3   5  14        0.18        1.02     10.43 o 
  -2   5  14        2.12        7.22     10.33 o 
  -1   5  14       66.94       63.65     25.18 o 
   0 -13  15       31.01       27.94     10.80 o 
   1 -13  15       11.30        9.06     11.75 o 
   2 -13  15       60.50       58.37     10.72 o 
   3 -13  15       45.35       38.10     11.27 o 
   4 -13  15       14.33       16.02     11.75 o 
  -2 -12  15       16.84       14.89     10.79 o 
  -1 -12  15        9.01       15.58      8.80 o 
   0 -12  15       29.85       30.44      9.10 o 
   1 -12  15       57.71       57.04     10.30 o 
   2 -12  15       20.82       28.11      9.71 o 
   3 -12  15        2.78        2.88      8.15 o 
   4 -12  15       16.03       25.48      9.04 o 
   5 -12  15       12.62       22.08     10.41 o 
  -3 -11  15        3.05        7.02      9.56 o 
  -2 -11  15        1.28        1.62     10.12 o 
  -1 -11  15       38.54       33.87      7.95 o 
   0 -11  15       54.47       50.83     10.60 o 
   1 -11  15        9.54       12.67      8.83 o 
   2 -11  15      154.04      163.15     10.19 o 
   3 -11  15        0.25        8.96      9.51 o 
   4 -11  15        2.13       -3.16      8.65 o 
   5 -11  15      102.89       98.63     10.87 o 
   6 -11  15       10.47        9.54      9.77 o 
  -4 -10  15       19.13       20.68     10.58 o 
  -3 -10  15        0.26        5.53     10.99 o 
  -2 -10  15       42.56       36.96     10.87 o 
  -1 -10  15       21.69       17.98      9.60 o 
   0 -10  15      222.90      226.14      9.71 o 
   1 -10  15       10.79        5.51      9.30 o 
   2 -10  15       22.09       25.57      7.73 o 
   3 -10  15       41.11       40.66      9.17 o 
   4 -10  15       33.12       40.57      8.18 o 
   5 -10  15       73.37       78.53      8.73 o 
   6 -10  15        7.41       16.37      9.51 o 
  -5  -9  15        3.07        3.11     10.50 o 
  -4  -9  15       21.36       14.41      9.25 o 
  -3  -9  15       56.74       47.92      9.87 o 
  -2  -9  15      219.05      220.81      9.12 o 
  -1  -9  15      165.88      185.03      9.83 o 
   0  -9  15       29.25       32.80      8.56 o 
   1  -9  15      132.91      144.88      9.72 o 
   2  -9  15      155.63      156.65      8.62 o 
   3  -9  15       88.91       98.83      8.64 o 
   4  -9  15        0.27       -2.79      7.52 o 
   5  -9  15      184.98      185.29     11.37 o 
   6  -9  15       11.49       22.68      8.07 o 
   7  -9  15       82.26       74.57     12.13 o 
  -6  -8  15       97.35       81.54     11.47 o 
  -5  -8  15       18.16       14.40      9.91 o 
  -4  -8  15      203.48      198.08     12.49 o 
  -3  -8  15       58.07       76.14      9.62 o 
  -2  -8  15       10.64        8.36      7.69 o 
  -1  -8  15      171.76      172.21      7.98 o 
   0  -8  15       18.29       15.21      8.11 o 
   1  -8  15       22.81       23.64      9.81 o 
   2  -8  15       51.44       51.31      8.14 o 
   3  -8  15        9.17       11.99      7.94 o 
   4  -8  15        1.62        6.21      8.83 o 
   5  -8  15      101.85      110.95     11.03 o 
   6  -8  15        6.06       10.56      9.02 o 
   7  -8  15       38.44       34.41     10.85 o 
  -6  -7  15       14.34       16.77     10.13 o 
  -5  -7  15       48.44       43.80      9.93 o 
  -4  -7  15        5.48       12.31      9.42 o 
  -3  -7  15       13.34       14.65      9.41 o 
  -2  -7  15       28.69       31.17      9.00 o 
  -1  -7  15       49.92       50.20      9.98 o 
   0  -7  15       42.92       26.46      8.07 o 
   1  -7  15      362.38      374.30     10.98 o 
   2  -7  15        3.23        6.80      8.84 o 
   3  -7  15       17.93       22.25      9.77 o 
   4  -7  15        1.66        3.71      7.75 o 
   5  -7  15       19.47       15.67      8.75 o 
   6  -7  15        4.90        8.73      9.69 o 
   7  -7  15        0.41        0.98      9.57 o 
  -7  -6  15       33.58       28.03     12.07 o 
  -6  -6  15       13.21       14.97     11.10 o 
  -5  -6  15      544.25      543.98     13.05 o 
  -4  -6  15        2.59       -2.72      8.42 o 
  -3  -6  15      142.01      154.46      8.37 o 
  -2  -6  15        1.35        7.10      8.62 o 
  -1  -6  15       46.02       43.76      7.61 o 
   0  -6  15        0.29        1.81      7.63 o 
   1  -6  15      192.45      177.98      8.63 o 
   2  -6  15        0.77        0.37      8.03 o 
   3  -6  15       62.93       74.31     10.35 o 
   4  -6  15       14.95       17.44      9.13 o 
   5  -6  15       16.52       18.61      9.54 o 
   6  -6  15        1.62        2.39      9.73 o 
  -7  -5  15        5.34        8.32     11.61 o 
  -6  -5  15       35.83       33.45      9.93 o 
  -5  -5  15       24.77       31.89      9.01 o 
  -4  -5  15        1.65        1.20      9.01 o 
  -3  -5  15      484.89      479.43     11.26 o 
  -2  -5  15      211.90      205.73      8.32 o 
  -1  -5  15      810.99      784.80     13.71 o 
   0  -5  15      157.21      159.03     11.35 o 
   1  -5  15       50.85       49.08      8.58 o 
   2  -5  15       73.08       71.62      9.99 o 
   3  -5  15        7.50        8.22      7.57 o 
   4  -5  15        0.93       -0.55      8.29 o 
   5  -5  15      132.35      129.59      9.50 o 
   6  -5  15       45.04       51.10     11.47 o 
  -8  -4  15        6.77       15.71     12.79 o 
  -7  -4  15        1.59        2.65     11.32 o 
  -6  -4  15       97.88       84.41     10.25 o 
  -5  -4  15      403.19      426.17     13.48 o 
  -4  -4  15        5.74        4.21      8.88 o 
  -3  -4  15     1124.93     1161.05     14.42 o 
  -2  -4  15      139.19      137.70      8.47 o 
  -1  -4  15      449.84      487.66     13.13 o 
   0  -4  15       58.73       57.50      8.02 o 
   1  -4  15        0.44        0.28      8.65 o 
   2  -4  15       38.91       37.19      8.92 o 
   3  -4  15       10.72       15.24      7.84 o 
   4  -4  15       11.34        7.41      9.45 o 
   5  -4  15      113.18      106.49     10.36 o 
   6  -4  15       26.80       13.77      9.46 o 
  -8  -3  15        9.63        4.92     11.73 o 
  -7  -3  15      143.92      143.26     11.00 o 
  -6  -3  15        2.61        7.87      8.77 o 
  -5  -3  15       15.15       20.54     10.52 o 
  -4  -3  15       99.11      100.42      8.06 o 
  -3  -3  15       68.07       66.44      9.12 o 
  -2  -3  15      112.43      105.92      9.02 o 
  -1  -3  15      653.45      648.62     10.24 o 
   0  -3  15        0.31        2.02      8.43 o 
   1  -3  15       16.71       19.61      7.74 o 
   2  -3  15        2.77        3.71      9.00 o 
   3  -3  15       85.87       81.28      9.02 o 
   4  -3  15        2.78        7.81      8.75 o 
   5  -3  15       33.98       35.89     11.20 o 
  -8  -2  15       11.64       13.66     11.42 o 
  -7  -2  15        1.13        5.63     11.54 o 
  -6  -2  15      200.62      209.52     11.88 o 
  -5  -2  15      163.54      184.59     11.78 o 
  -4  -2  15        6.83       14.12     10.27 o 
  -3  -2  15       68.56       69.13      8.33 o 
  -2  -2  15      145.87      165.54      9.41 o 
  -1  -2  15      116.24      112.06      7.89 o 
   0  -2  15       55.71       56.23      8.79 o 
   1  -2  15        0.36        3.70      8.80 o 
   2  -2  15        2.30        4.50     10.36 o 
   3  -2  15       57.74       60.63      9.04 o 
   4  -2  15        8.11       10.56      9.19 o 
   5  -2  15        1.76        3.65     11.50 o 
  -8  -1  15        8.97        3.55     13.86 o 
  -7  -1  15      187.24      196.88     12.28 o 
  -6  -1  15       71.57       83.30     10.28 o 
  -5  -1  15        0.07        0.97      8.73 o 
  -4  -1  15        9.24        7.78     10.41 o 
  -3  -1  15       20.14       17.23      8.20 o 
  -2  -1  15      177.97      173.08      9.57 o 
  -1  -1  15        1.01        3.37      9.64 o 
   0  -1  15        0.61        8.92      8.90 o 
   1  -1  15       58.82       68.28      8.11 o 
   2  -1  15       38.19       42.35      8.77 o 
   3  -1  15       38.53       45.78     11.04 o 
   4  -1  15        4.46       11.42      9.34 o 
  -8   0  15        0.02       -3.53     16.83 o 
  -7   0  15        5.22       11.36     12.83 o 
  -6   0  15       23.89       26.78     10.57 o 
  -5   0  15       23.78       27.09      9.82 o 
  -4   0  15       56.94       57.52     10.61 o 
  -3   0  15       53.18       71.82     10.35 o 
  -2   0  15        2.22       -1.55      9.95 o 
  -1   0  15        0.06        0.57      8.93 o 
   0   0  15       45.21       46.48      9.37 o 
   1   0  15       60.83       60.48      8.76 o 
   2   0  15        7.74        5.27      9.80 o 
   3   0  15        0.54        1.77     10.15 o 
   4   0  15       13.07       14.66     11.08 o 
  -8   1  15        5.04       11.78     16.43 o 
  -7   1  15       39.76       47.24     13.28 o 
  -6   1  15        0.02        3.47     10.49 o 
  -5   1  15        4.52        9.54      9.92 o 
  -4   1  15       35.06       48.40      9.61 o 
  -3   1  15        0.02        0.46      8.40 o 
  -2   1  15       49.56       51.79     10.46 o 
  -1   1  15       77.79       89.01     10.84 o 
   0   1  15       39.07       43.56     10.93 o 
   1   1  15       78.78       88.40     10.45 o 
   2   1  15        0.35       -2.56      9.40 o 
   3   1  15        0.15        0.38     10.39 o 
  -7   2  15        1.64       16.10     12.86 o 
  -6   2  15      147.38      140.08     13.58 o 
  -5   2  15      147.42      143.06     10.15 o 
  -4   2  15        5.72       -0.83      8.79 o 
  -3   2  15       47.79       38.48      9.72 o 
  -2   2  15       95.08       93.67      9.09 o 
  -1   2  15        9.47       18.53      9.81 o 
   0   2  15       45.06       43.56      9.24 o 
   1   2  15       32.34       29.03      8.91 o 
   2   2  15        1.75        9.75     11.67 o 
  -7   3  15       14.01        9.27     17.16 o 
  -6   3  15       13.35        7.81     11.68 o 
  -5   3  15       10.62       13.97     10.36 o 
  -4   3  15        8.46       15.21      9.04 o 
  -3   3  15       37.17       31.44     11.17 o 
  -2   3  15        1.95       11.39     11.21 o 
  -1   3  15        0.00        2.40      9.55 o 
   0   3  15       14.26       14.37      9.70 o 
  -6   4  15        8.33        9.48     23.40 o 
  -5   4  15       53.87       40.67     11.13 o 
  -4   4  15        9.73       11.71     10.80 o 
  -3   4  15        1.47        6.79     10.53 o 
  -2   4  15       11.67       10.16      9.75 o 
  -1 -12  16       64.39       51.43     12.44 o 
   0 -12  16        2.01       -0.46     11.75 o 
   1 -12  16       52.65       53.97      9.88 o 
   2 -12  16       93.97       94.12      9.02 o 
   3 -12  16        9.91       14.37      8.44 o 
   4 -12  16        0.12        0.96     11.50 o 
  -2 -11  16        5.75        8.67     10.33 o 
  -1 -11  16        8.22       12.63      9.25 o 
   0 -11  16       11.23       12.09      9.09 o 
   1 -11  16        7.21        8.70      9.90 o 
   2 -11  16        1.85        2.85      7.61 o 
   3 -11  16       46.80       42.93      7.84 o 
   4 -11  16       19.03        5.04     11.25 o 
   5 -11  16        1.29        1.68      9.45 o 
  -3 -10  16       16.00       18.84     11.56 o 
  -2 -10  16        3.85        8.62     10.04 o 
  -1 -10  16       48.21       49.69     10.19 o 
   0 -10  16        0.70        6.47      9.47 o 
   1 -10  16       37.54       35.77      9.04 o 
   2 -10  16      125.45      144.80     11.41 o 
   3 -10  16       34.48       41.72      8.86 o 
   4 -10  16        9.23       16.70      8.65 o 
   5 -10  16       18.84       23.12     11.33 o 
  -4  -9  16       35.47       38.12     11.70 o 
  -3  -9  16        9.10       11.37     11.05 o 
  -2  -9  16       63.12       67.26     10.03 o 
  -1  -9  16       64.76       66.90      8.40 o 
   0  -9  16       80.51       79.75      8.85 o 
   1  -9  16       23.46       19.39      7.64 o 
   2  -9  16        0.13       -3.03      8.28 o 
   3  -9  16        0.73       -1.74      9.19 o 
   4  -9  16        6.47       -0.24     10.60 o 
   5  -9  16        3.01        8.23      9.11 o 
   6  -9  16        4.00        5.66      8.34 o 
  -5  -8  16       80.94       69.03     12.10 o 
  -4  -8  16       89.37       89.33     11.68 o 
  -3  -8  16       90.08       93.38     10.09 o 
  -2  -8  16      138.53      145.94     11.03 o 
  -1  -8  16       24.43       19.65      8.51 o 
   0  -8  16        6.04       10.66      8.44 o 
   1  -8  16        9.23       15.22      7.85 o 
   2  -8  16       94.07       95.82      9.52 o 
   3  -8  16       10.55       20.52     11.76 o 
   4  -8  16        4.68       10.30      9.68 o 
   5  -8  16       59.42       65.39     10.17 o 
   6  -8  16        3.35       13.87     10.39 o 
  -6  -7  16       14.75       14.96     11.93 o 
  -5  -7  16       13.61       13.33     11.19 o 
  -4  -7  16      263.01      262.16     11.30 o 
  -3  -7  16       24.41       29.26      8.78 o 
  -2  -7  16        5.87       10.61      7.92 o 
  -1  -7  16       84.54       97.49      9.55 o 
   0  -7  16       36.33       39.65      9.13 o 
   1  -7  16       94.54      114.59      9.47 o 
   2  -7  16        0.03        3.59      9.88 o 
   3  -7  16        0.25        8.22     10.24 o 
   4  -7  16       26.79       25.75     10.91 o 
   5  -7  16       16.63       14.38      9.00 o 
   6  -7  16        1.85        8.44     10.64 o 
  -6  -6  16       62.70       58.61     10.81 o 
  -5  -6  16      107.59       93.94     11.50 o 
  -4  -6  16        1.70        2.83      9.75 o 
  -3  -6  16        0.09        2.15      8.37 o 
  -2  -6  16        9.89       14.81      9.09 o 
  -1  -6  16        0.59        9.73      7.97 o 
   0  -6  16      267.20      254.64      9.60 o 
   1  -6  16       31.20       32.59     11.63 o 
   2  -6  16        1.57        3.44      9.21 o 
   3  -6  16        5.75        9.81      8.44 o 
   4  -6  16       12.01       18.89      8.51 o 
   5  -6  16        0.03        2.10      8.94 o 
   6  -6  16        1.79       -0.81     10.49 o 
  -7  -5  16        7.78       10.04     12.16 o 
  -6  -5  16       12.98       19.36     10.21 o 
  -5  -5  16      115.18      118.57     10.52 o 
  -4  -5  16        0.07       -0.18      9.26 o 
  -3  -5  16       34.80       35.87      8.37 o 
  -2  -5  16      218.13      216.18      8.80 o 
  -1  -5  16       90.22       91.46      8.07 o 
   0  -5  16       21.90       24.26      8.11 o 
   1  -5  16      236.33      250.23      9.99 o 
   2  -5  16       39.05       47.25     10.27 o 
   3  -5  16       71.92       76.85      9.85 o 
   4  -5  16      145.51      134.61     10.53 o 
   5  -5  16        6.48       13.05      9.20 o 
  -7  -4  16        5.60       13.26     11.40 o 
  -6  -4  16       25.20       29.00      9.24 o 
  -5  -4  16       55.93       53.58      9.97 o 
  -4  -4  16        0.08        2.78     10.47 o 
  -3  -4  16       28.60       27.79     10.41 o 
  -2  -4  16       14.34       13.34      8.20 o 
  -1  -4  16       34.91       27.07      8.20 o 
   0  -4  16      122.10      122.61      9.60 o 
   1  -4  16       21.91       30.66      9.19 o 
   2  -4  16      289.18      292.73      8.84 o 
   3  -4  16       42.46       39.33      7.61 o 
   4  -4  16        4.11        5.49      9.73 o 
   5  -4  16        0.36       -3.15     10.08 o 
  -7  -3  16        0.02       -1.29     11.58 o 
  -6  -3  16        0.63        7.89     13.13 o 
  -5  -3  16        1.14       -1.85     10.51 o 
  -4  -3  16        5.98        6.81     10.55 o 
  -3  -3  16        0.04       -1.30     10.29 o 
  -2  -3  16      286.72      284.84      9.56 o 
  -1  -3  16       21.17       23.01      8.99 o 
   0  -3  16      140.50      158.88      9.63 o 
   1  -3  16       31.64       29.65      8.56 o 
   2  -3  16        0.00        0.24      7.97 o 
   3  -3  16      137.72      141.15      9.81 o 
   4  -3  16        2.92        3.28     10.00 o 
  -7  -2  16        4.60        6.92     11.13 o 
  -6  -2  16       17.76       20.16     10.33 o 
  -5  -2  16        8.00        9.40     10.84 o 
  -4  -2  16       18.94       18.60      9.51 o 
  -3  -2  16       24.76       33.74      8.39 o 
  -2  -2  16       19.39       24.22     10.04 o 
  -1  -2  16       33.83       37.61      8.26 o 
   0  -2  16       15.72       15.38      7.60 o 
   1  -2  16       79.32       82.97      9.05 o 
   2  -2  16      187.42      182.82      9.91 o 
   3  -2  16        0.44        6.21     11.13 o 
   4  -2  16        0.03       -6.01      9.50 o 
  -7  -1  16       40.46       36.76     10.64 o 
  -6  -1  16       87.52       81.76     10.61 o 
  -5  -1  16      102.80      116.60     12.28 o 
  -4  -1  16       58.94       61.42      9.80 o 
  -3  -1  16      244.88      267.10     11.79 o 
  -2  -1  16       76.77       75.95      8.74 o 
  -1  -1  16       50.38       52.35      9.46 o 
   0  -1  16      210.84      226.95     10.51 o 
   1  -1  16        0.05        0.96      7.75 o 
   2  -1  16        0.72       -3.82      9.88 o 
   3  -1  16        0.90        2.75      9.20 o 
  -7   0  16       35.65       32.49     14.16 o 
  -6   0  16       32.90       23.19     12.65 o 
  -5   0  16        1.28        1.62     10.09 o 
  -4   0  16      103.75      104.27     11.36 o 
  -3   0  16      190.44      202.20     11.46 o 
  -2   0  16       28.87       20.02      7.95 o 
  -1   0  16       42.91       40.06      8.84 o 
   0   0  16        5.87        6.81      9.75 o 
   1   0  16        4.25        4.29      9.17 o 
   2   0  16      135.26      117.89     10.40 o 
  -7   1  16        3.67        5.12     13.76 o 
  -6   1  16       27.84       31.63     12.80 o 
  -5   1  16        1.71        2.42      9.90 o 
  -4   1  16       34.68       25.69     11.55 o 
  -3   1  16        8.83       12.89      8.89 o 
  -2   1  16       31.30       28.98     10.98 o 
  -1   1  16       48.45       49.91     10.24 o 
   0   1  16       39.10       32.14     10.31 o 
   1   1  16        0.02        5.80     11.59 o 
  -6   2  16       12.06        9.01     10.30 o 
  -5   2  16        1.97        1.11     12.13 o 
  -4   2  16       19.76       34.66     11.79 o 
  -3   2  16       52.91       46.74      9.65 o 
  -2   2  16        1.02       -3.85      9.98 o 
  -1   2  16        0.40        4.66     11.36 o 
   0   2  16       18.99       19.40      9.87 o 
  -5   3  16        2.09        3.15     15.59 o 
  -4   3  16        1.36        4.76     11.69 o 
  -3   3  16        9.22       14.53      9.86 o 
  -2   3  16       30.52       26.16     12.30 o 
  -1 -11  17        0.73        6.29      9.41 o 
   0 -11  17       33.57       26.98      9.65 o 
   1 -11  17      220.69      205.32     11.76 o 
   2 -11  17       20.29       16.65      9.44 o 
   3 -11  17       17.34       11.50      9.50 o 
  -3 -10  17        0.16        6.73     14.10 o 
  -2 -10  17       90.82       81.71     10.88 o 
  -1 -10  17       35.67       31.42     10.59 o 
   0 -10  17       15.64       12.64      8.53 o 
   1 -10  17      100.63      106.19     11.67 o 
   2 -10  17        6.27        5.30      9.77 o 
   3 -10  17       23.49       32.18     11.13 o 
   4 -10  17       14.30       19.27      9.39 o 
  -4  -9  17       16.30       12.52     10.89 o 
  -3  -9  17       40.88       42.98      9.73 o 
  -2  -9  17        7.27       15.60      9.04 o 
  -1  -9  17        9.90       10.68      7.90 o 
   0  -9  17      158.57      162.65      9.80 o 
   1  -9  17       13.81       12.97      8.22 o 
   2  -9  17        3.38        4.82      8.86 o 
   3  -9  17       10.37        8.00      8.77 o 
   4  -9  17        1.09        1.59      9.14 o 
  -4  -8  17        0.67        7.42      9.25 o 
  -3  -8  17       18.63       12.51      9.92 o 
  -2  -8  17       31.31       35.89     11.10 o 
  -1  -8  17       23.82       18.18      8.26 o 
   0  -8  17        0.01        1.41      8.53 o 
   1  -8  17        7.50        8.87     10.70 o 
   2  -8  17       66.91       64.78      9.04 o 
   3  -8  17       51.16       51.12      9.23 o 
   4  -8  17       25.38       28.57      9.28 o 
   5  -8  17        2.26        2.59      8.88 o 
  -5  -7  17       38.11       34.15     11.96 o 
  -4  -7  17        0.85       -0.73      9.25 o 
  -3  -7  17       14.20       17.63     10.96 o 
  -2  -7  17        2.87        4.52      9.67 o 
  -1  -7  17       12.03        5.72      7.49 o 
   0  -7  17        4.44        0.23      8.37 o 
   1  -7  17       16.29       17.85      8.40 o 
   2  -7  17      256.67      266.66     11.58 o 
   3  -7  17       60.81       54.99     10.05 o 
   4  -7  17       23.20       20.94      9.23 o 
   5  -7  17        0.09        2.91      9.53 o 
  -6  -6  17       17.63       18.04     14.10 o 
  -5  -6  17        0.62        3.45      9.45 o 
  -4  -6  17       61.57       63.37      8.82 o 
  -3  -6  17        3.73        1.86     10.64 o 
  -2  -6  17        4.72        9.88      8.55 o 
  -1  -6  17        1.04        3.34      8.17 o 
   0  -6  17      231.94      228.40     11.61 o 
   1  -6  17        0.04        5.47     10.33 o 
   2  -6  17       80.51       85.41      9.16 o 
   3  -6  17       33.68       45.96     10.15 o 
   4  -6  17       12.62       16.01      8.84 o 
  -6  -5  17       61.40       55.85     12.41 o 
  -5  -5  17       16.47        9.67     10.30 o 
  -4  -5  17       41.00       35.95     10.08 o 
  -3  -5  17        0.32        0.52      9.65 o 
  -2  -5  17        7.14        6.52     12.25 o 
  -1  -5  17       31.82       39.60      8.64 o 
   0  -5  17       19.78       21.38      9.12 o 
   1  -5  17        9.04       12.05      9.51 o 
   2  -5  17       17.57       27.47     10.56 o 
   3  -5  17        5.09        6.60      9.25 o 
   4  -5  17        4.20       10.70     10.23 o 
  -6  -4  17       75.35       61.55      9.89 o 
  -5  -4  17      148.09      126.75     11.11 o 
  -4  -4  17       17.00       18.19     11.07 o 
  -3  -4  17        0.22        0.21      9.42 o 
  -2  -4  17       76.23       69.40      8.42 o 
  -1  -4  17       45.05       58.21      8.78 o 
   0  -4  17      111.70      100.18      8.33 o 
   1  -4  17       30.23       28.99      9.08 o 
   2  -4  17       40.36       34.12     10.15 o 
   3  -4  17        8.39        6.26      9.46 o 
   4  -4  17        0.03       -2.55     11.81 o 
  -6  -3  17        9.75        9.72     12.43 o 
  -5  -3  17        2.00        1.18     10.12 o 
  -4  -3  17      114.79      122.42     10.76 o 
  -3  -3  17        3.22        0.40      8.82 o 
  -2  -3  17      105.02       90.64      9.05 o 
  -1  -3  17      334.59      358.34     11.96 o 
   0  -3  17        0.29       -0.14     10.53 o 
   1  -3  17      121.55      143.06     11.50 o 
   2  -3  17        0.04        5.48      9.92 o 
   3  -3  17        7.32       11.94     11.70 o 
  -6  -2  17      117.41       95.52     11.83 o 
  -5  -2  17        6.53        6.01     11.33 o 
  -4  -2  17       16.34       20.05     11.07 o 
  -3  -2  17      211.53      201.97     15.53 o 
  -2  -2  17       41.84       35.31      8.62 o 
  -1  -2  17       15.67       17.17      8.56 o 
   0  -2  17       10.27       11.52      9.81 o 
   1  -2  17       10.20       10.83      9.89 o 
   2  -2  17       11.83       14.11     11.47 o 
   3  -2  17        2.51       12.59     10.60 o 
  -6  -1  17       79.89       62.88     12.18 o 
  -5  -1  17       27.59       27.98     10.85 o 
  -4  -1  17        8.65       15.50      9.85 o 
  -3  -1  17        5.37        9.88      9.01 o 
  -2  -1  17       57.48       57.40     11.01 o 
  -1  -1  17        6.20        1.14      9.55 o 
   0  -1  17       31.67       32.86     10.35 o 
   1  -1  17       29.38       23.31      8.73 o 
   2  -1  17       61.97       54.24     10.97 o 
  -6   0  17       10.38        4.41     11.01 o 
  -5   0  17       27.25       24.98     11.41 o 
  -4   0  17       59.45       58.87     11.02 o 
  -3   0  17       13.95        8.52      9.88 o 
  -2   0  17       15.14       10.84     11.00 o 
  -1   0  17       86.85       96.83     11.39 o 
   0   0  17        3.73        5.79      8.83 o 
   1   0  17        9.13       10.97      9.54 o 
  -5   1  17        4.60       13.71     11.24 o 
  -4   1  17       67.73       54.71     12.13 o 
  -3   1  17        2.22       -3.38      9.25 o 
  -2   1  17        3.93       12.69     11.55 o 
  -1   1  17        4.50       13.07      9.78 o 
  -1 -10  18        3.08        4.47     10.51 o 
   0 -10  18        0.69        2.68      9.66 o 
   1 -10  18        0.21        0.45      9.77 o 
   2 -10  18      129.28      115.63     11.27 o 
  -2  -9  18       10.33       13.94      9.80 o 
  -1  -9  18        4.04       -1.82      8.93 o 
   0  -9  18        2.16        5.05      9.20 o 
   1  -9  18        0.80        4.97      9.93 o 
   2  -9  18        4.26        0.97     11.30 o 
   3  -9  18       22.03       25.89     10.47 o 
  -3  -8  18        2.07        2.88      9.03 o 
  -2  -8  18       34.02       34.06      9.03 o 
  -1  -8  18        1.18        5.81      9.12 o 
   0  -8  18        9.79       11.34      8.98 o 
   1  -8  18      117.13       96.55      8.93 o 
   2  -8  18       39.71       42.91     11.55 o 
   3  -8  18       78.65       60.89     10.80 o 
  -4  -7  18        0.45       -1.53      8.24 o 
  -3  -7  18        1.03        9.91     11.33 o 
  -2  -7  18        0.22        0.62     10.17 o 
  -1  -7  18       19.54       21.35     10.05 o 
   0  -7  18       56.89       62.21      8.55 o 
   1  -7  18       11.91       11.08      9.01 o 
   2  -7  18      105.17       91.07      9.67 o 
   3  -7  18       17.85        7.97      9.66 o 
  -4  -6  18       32.31       27.56      9.63 o 
  -3  -6  18       15.22       17.13     10.31 o 
  -2  -6  18       78.45       89.30     10.44 o 
  -1  -6  18       34.16       36.08     11.11 o 
   0  -6  18      146.07      122.47     10.50 o 
   1  -6  18      330.67      335.63     11.49 o 
   2  -6  18       18.96       20.39      9.41 o 
   3  -6  18       12.45       15.52     10.67 o 
  -5  -5  18       81.09       66.55     12.36 o 
  -4  -5  18        7.38       10.53      8.48 o 
  -3  -5  18       42.00       34.78     10.23 o 
  -2  -5  18        1.71       -2.09     11.18 o 
  -1  -5  18       14.30       13.89     10.84 o 
   0  -5  18        6.43        7.67      8.93 o 
   1  -5  18       10.52       13.96     10.96 o 
   2  -5  18       13.13        8.48      8.03 o 
   3  -5  18       33.18       22.29     10.57 o 
  -5  -4  18       29.51       22.70     11.09 o 
  -4  -4  18       12.07       15.34     10.47 o 
  -3  -4  18       42.23       43.48     10.25 o 
  -2  -4  18        0.85        6.76     11.10 o 
  -1  -4  18       53.12       47.94      9.83 o 
   0  -4  18       18.17       22.99     10.84 o 
   1  -4  18        0.01        4.06      9.77 o 
   2  -4  18        0.10       -1.13      9.52 o 
  -5  -3  18       45.19       39.96     12.38 o 
  -4  -3  18       22.29       22.81     11.55 o 
  -3  -3  18       41.75       32.99      8.72 o 
  -2  -3  18       54.84       48.91      8.50 o 
  -1  -3  18       80.59       81.86     11.26 o 
   0  -3  18      148.89      142.69     10.87 o 
   1  -3  18        0.00        6.23     10.19 o 
   2  -3  18       72.13       56.80     11.05 o 
  -5  -2  18        6.85        6.02     11.95 o 
  -4  -2  18        0.23        2.44      9.55 o 
  -3  -2  18       10.96       14.52     11.26 o 
  -2  -2  18       59.30       42.87      8.60 o 
  -1  -2  18        5.79       10.96      9.17 o 
   0  -2  18       15.23       11.97      9.32 o 
   1  -2  18       56.79       48.26      9.80 o 
  -4  -1  18       14.75        9.32     10.55 o 
  -3  -1  18       98.69       82.29     11.08 o 
  -2  -1  18       75.31       58.21      8.99 o 
  -1  -1  18        4.83        6.54      9.22 o 
   0  -1  18       16.20       11.73      9.92 o 
  -1  -8  19       21.47       21.46     10.79 o 
   0  -8  19       22.20       19.34     10.25 o 
   1  -8  19       39.05       23.74     10.47 o 
  -2  -7  19        3.10       11.35     11.90 o 
  -1  -7  19        0.05        4.26     11.63 o 
   0  -7  19       29.03       30.39      9.60 o 
   1  -7  19        1.22        3.72      9.46 o 
  -3  -6  19        0.72        0.93      8.81 o 
  -2  -6  19       27.63       18.77     11.72 o 
  -1  -6  19       38.75       37.54     11.59 o 
   0  -6  19        0.82       -5.61     10.34 o 
   1  -6  19       47.62       25.10     11.78 o 
  -3  -5  19        7.40       13.33     10.61 o 
  -2  -5  19        8.07        6.44      9.60 o 
  -1  -5  19        2.09        8.36      8.81 o 
   0  -5  19        7.58        9.85     10.39 o 
   1  -5  19       77.47       72.22     11.19 o 
  -3  -4  19       13.17        8.14     11.96 o 
  -2  -4  19       18.25       23.43     10.59 o 
  -1  -4  19        3.51        4.60     10.26 o 
   0  -4  19        0.10       -0.28     11.73 o 
  -3  -3  19       61.49       47.03     12.35 o 
  -2  -3  19        3.56        3.85      9.71 o 
  -1  -3  19       10.82       19.74     11.65 o 
                                                 
